# Supplementary material for: Tetraethyl 2,2′-(2,3,5,6-tetrafluoro-p-phenylenedimethylene)dipropanoate
Source: Acta Crystallogr Sect E Struct Rep Online. 2008 Aug 30;64(Pt 9):o1853. doi: 10.1107/S1600536808027207 (PMC2960485; doi:10.1107/S1600536808027207)
Supplement: Supplementary file 2 [file e-64-o1853-Isup2.hkl]

# 
# h,k,l, Fc-squared, Fo-squared, sigma(Fo-squared) and status flag 
# 
data_I
_shelx_title ' aa in Pbca' 
_shelx_refln_list_code          4 
_shelx_F_calc_maximum      171.86 
_exptl_crystal_F_000      1032.00 
_reflns_d_resolution_high  0.8107 
 
loop_ 
 _symmetry_equiv_pos_as_xyz 
 'x, y, z' 
 '-x+1/2, -y, z+1/2' 
 '-x, y+1/2, -z+1/2' 
 'x+1/2, -y+1/2, -z' 
 '-x, -y, -z' 
 'x-1/2, y, -z-1/2' 
 'x, -y-1/2, z-1/2' 
 '-x-1/2, y-1/2, z' 
 
_cell_length_a     9.8327 
_cell_length_b     8.7970 
_cell_length_c    27.5868 
_cell_angle_alpha  90.000 
_cell_angle_beta   90.000 
_cell_angle_gamma  90.000 
 
_shelx_F_squared_multiplier     1.000 
 
loop_ 
 _refln_index_h 
 _refln_index_k 
 _refln_index_l 
 _refln_F_squared_calc 
 _refln_F_squared_meas 
 _refln_F_squared_sigma 
 _refln_observed_status 
   2   0   0    10319.12    10752.54    244.55 o 
   4   0   0     4902.50     4832.12     75.45 o 
   6   0   0     3694.07     3695.42     32.77 o 
   8   0   0      545.13      563.12     62.81 o 
  10   0   0      531.50      563.11    175.09 o 
  12   0   0        0.87        8.14     68.26 o 
   2   1   0     7959.72     7764.27     92.52 o 
   4   1   0      177.73      200.95     37.15 o 
   6   1   0      459.30      479.44     50.91 o 
   8   1   0      205.40      275.56     33.69 o 
  10   1   0       32.71       49.05     24.38 o 
  12   1   0       24.79       28.48     12.46 o 
   0   2   0     3384.21     3377.48     23.23 o 
   2   2   0     3663.76     3583.15     91.55 o 
   4   2   0     4357.57     4245.68     58.69 o 
   6   2   0     3483.54     3369.81     59.33 o 
   8   2   0      376.48      349.00     13.60 o 
  10   2   0       94.14       88.63     33.71 o 
   2   3   0     4777.02     4499.01    138.52 o 
   4   3   0       43.39       60.10     22.89 o 
   6   3   0      718.47      691.07     23.13 o 
   8   3   0      413.71      375.81     53.35 o 
  10   3   0      125.43      114.37     37.01 o 
   0   4   0     1621.25     1950.29    103.71 o 
   2   4   0     1382.32     1637.34     59.09 o 
   4   4   0      169.86      221.92     93.01 o 
   6   4   0       16.58       38.08    110.98 o 
   8   4   0        0.63       18.00     32.60 o 
  10   4   0        0.39        6.05     48.99 o 
   2   5   0     2248.67     2117.11     70.25 o 
   4   5   0     1029.71     1080.79    116.22 o 
   6   5   0      198.24      263.90     56.31 o 
   8   5   0       47.57       48.20     15.93 o 
  10   5   0        0.07        0.00     93.14 o 
   0   6   0     3142.73     3202.35     75.21 o 
   2   6   0      210.34      264.98     23.89 o 
   4   6   0      626.38      644.96     31.53 o 
   6   6   0       78.96       74.69     13.57 o 
   8   6   0      304.87      239.75     65.32 o 
  10   6   0       16.91       62.75    121.77 o 
   2   7   0      114.22      117.21     57.86 o 
   4   7   0       65.10      140.82     54.82 o 
   6   7   0       78.15      125.00     98.47 o 
   8   7   0        0.22        0.00     26.35 o 
   0   8   0     1449.70     1726.23    157.37 o 
   2   8   0       39.23       58.43     32.89 o 
   4   8   0       55.06       68.30     18.72 o 
   6   8   0       79.26      113.99    121.06 o 
   8   8   0       17.87       39.44     35.91 o 
   2   9   0      230.38      228.16     26.33 o 
   4   9   0       58.59       57.39     17.86 o 
   6   9   0      152.96      173.16     22.87 o 
   0  10   0       24.39       64.19    143.95 o 
   2  10   0        8.15       10.98     16.32 o 
   4  10   0        0.23       17.94     78.59 o 
   1   1   1    11412.38    11412.39    218.72 o 
   2   1   1     7797.81     7543.97     91.43 o 
   3   1   1        2.60        9.97     12.98 o 
   4   1   1        7.80       20.82      6.03 o 
   5   1   1       25.31       51.99     13.64 o 
   6   1   1       16.56       24.53      5.80 o 
   7   1   1        0.68        7.15     39.47 o 
   8   1   1      290.91      279.99     22.05 o 
   9   1   1      120.84      119.44     17.19 o 
  10   1   1       25.93       38.81     10.32 o 
  11   1   1      146.96      212.90     29.61 o 
  12   1   1        1.18       19.90     65.54 o 
   0   2   1    24912.56    24438.77    322.76 o 
   1   2   1     7391.11     7202.11     75.04 o 
   2   2   1     9069.13     8787.50     59.49 o 
   3   2   1      276.01      317.44     32.02 o 
   4   2   1      907.25      891.01     29.14 o 
   5   2   1      136.72      204.64     17.23 o 
   6   2   1      711.18      675.44     13.29 o 
   7   2   1      164.65      200.99     16.14 o 
   8   2   1        1.74        7.39     24.35 o 
   9   2   1     1129.71     1141.11     46.71 o 
  10   2   1       69.93       87.10     30.11 o 
  11   2   1      126.47      183.69     42.00 o 
   1   3   1      192.19      256.28     19.91 o 
   2   3   1     2725.66     2856.32     55.48 o 
   3   3   1     2352.15     2449.38     42.88 o 
   4   3   1      203.79      319.82     51.89 o 
   5   3   1       75.62      102.88     23.87 o 
   6   3   1        2.87       18.05     23.24 o 
   7   3   1      228.18      231.97     19.84 o 
   8   3   1       59.48       68.06     18.79 o 
   9   3   1       30.71       70.49     50.20 o 
  10   3   1        0.90       11.05     30.01 o 
  11   3   1       45.66       59.16     15.42 o 
   0   4   1     1316.79     1278.26     63.04 o 
   1   4   1     1949.03     2140.34     31.28 o 
   2   4   1      468.67      466.40     19.07 o 
   3   4   1     1998.32     1947.60     36.86 o 
   4   4   1      322.69      325.52     12.94 o 
   5   4   1       45.95       38.99     18.04 o 
   6   4   1        8.07       29.46     27.37 o 
   7   4   1       46.66       60.13     11.96 o 
   8   4   1      105.48      169.72     23.79 o 
   9   4   1       10.49       19.88     10.93 o 
  10   4   1        9.45       16.68     11.63 o 
  11   4   1       31.16       39.88      6.73 o 
   1   5   1      113.45      129.77     16.20 o 
   2   5   1      375.35      358.56     13.74 o 
   3   5   1       74.08      152.64     23.70 o 
   4   5   1      180.89      196.25     28.14 o 
   5   5   1      129.08      228.19     51.68 o 
   6   5   1       15.32       18.05     14.35 o 
   7   5   1      133.90      196.79     45.80 o 
   8   5   1        3.87       29.88     34.67 o 
   9   5   1       11.15       36.27     39.20 o 
  10   5   1       16.00       22.90     79.69 o 
   0   6   1     3009.64     2758.11     31.45 o 
   1   6   1        1.80       25.73     23.22 o 
   2   6   1       43.03       79.59     18.95 o 
   3   6   1        3.00       15.56     11.19 o 
   4   6   1       17.80       25.66      5.19 o 
   5   6   1      168.82      223.53     20.17 o 
   6   6   1      216.90      209.71     25.72 o 
   7   6   1       85.95      113.01     74.74 o 
   8   6   1       78.06       97.06     52.96 o 
   9   6   1        1.62       10.24     50.82 o 
  10   6   1        2.44       16.12     34.36 o 
   1   7   1      620.05      588.72     15.96 o 
   2   7   1       64.04       95.44     43.32 o 
   3   7   1        0.00        6.35     18.53 o 
   4   7   1       47.34       78.13     60.77 o 
   5   7   1      189.11      190.43     17.41 o 
   6   7   1       21.65       41.29     17.20 o 
   7   7   1        0.63        9.65     55.11 o 
   8   7   1        3.50        9.07     21.32 o 
   9   7   1        0.51        8.11     27.88 o 
   0   8   1      518.53      474.48     41.72 o 
   1   8   1       76.15      112.78     16.88 o 
   2   8   1      164.73      191.04     11.64 o 
   3   8   1       73.15       95.94     27.02 o 
   4   8   1       24.47       38.36     12.62 o 
   5   8   1        7.30        8.94     12.73 o 
   6   8   1        5.05       28.66     16.51 o 
   7   8   1       12.39       32.51     66.64 o 
   8   8   1        0.25        4.17     19.98 o 
   1   9   1      189.69      234.01     65.07 o 
   2   9   1       24.72       51.30     32.30 o 
   3   9   1       28.92       58.16     34.44 o 
   4   9   1        0.00        2.06     22.36 o 
   5   9   1        0.58        1.46     25.53 o 
   6   9   1        9.43       19.46     56.44 o 
   0  10   1        8.59       17.76     14.27 o 
   1  10   1        1.78       10.81     53.66 o 
   2  10   1       11.65       21.08     11.65 o 
   3  10   1        0.78        4.04      2.39 o 
   4  10   1       45.30       41.29     17.47 o 
   1   0   2     7623.58     7706.01     52.41 o 
   2   0   2    21126.05    20708.77    274.69 o 
   3   0   2     1471.87     1515.29    107.14 o 
   4   0   2      368.47      407.58     29.65 o 
   5   0   2      830.23      885.26     30.65 o 
   6   0   2      245.47      234.33     10.65 o 
   7   0   2     1743.53     1639.09     74.42 o 
   8   0   2       28.52       57.57     34.76 o 
   9   0   2      256.12      241.06     24.90 o 
  10   0   2       34.80       56.46     56.68 o 
  11   0   2       92.09       91.32     91.84 o 
  12   0   2      191.33      199.98     36.05 o 
   1   1   2     8141.22     8023.98     98.43 o 
   2   1   2      421.93      431.56     16.65 o 
   3   1   2      363.47      349.87     12.66 o 
   4   1   2      470.40      498.82     19.73 o 
   5   1   2      504.14      513.54     20.07 o 
   6   1   2      152.66      155.47      5.24 o 
   7   1   2      263.54      289.42     18.24 o 
   8   1   2       17.71       33.70     11.32 o 
   9   1   2       27.53       54.34     38.13 o 
  10   1   2      260.62      345.36     48.26 o 
  11   1   2       49.44       78.77     55.23 o 
  12   1   2       56.48       51.21     13.01 o 
   0   2   2      357.90      373.91     27.43 o 
   1   2   2      856.67     1066.32     77.60 o 
   2   2   2      673.56      700.05     23.11 o 
   3   2   2      147.60      159.64     19.25 o 
   4   2   2       75.05      103.91     32.33 o 
   5   2   2      646.31      607.31     11.38 o 
   6   2   2     1517.57     1568.96     18.71 o 
   7   2   2      491.87      490.00     19.75 o 
   8   2   2      144.42      170.95     22.90 o 
   9   2   2      501.77      468.21      9.07 o 
  10   2   2      176.78      263.87     31.63 o 
  11   2   2        3.83        8.65      1.80 o 
   1   3   2    10548.41    10041.28    102.21 o 
   2   3   2     1610.79     1550.93     39.22 o 
   3   3   2     2715.75     2679.66     37.17 o 
   4   3   2     1483.79     1746.31     43.60 o 
   5   3   2     1309.94     1388.71     34.67 o 
   6   3   2      898.08      883.00     19.00 o 
   7   3   2       27.67       45.55     15.72 o 
   8   3   2      242.20      288.05     34.77 o 
   9   3   2      121.36      105.90     14.75 o 
  10   3   2       80.62       65.48      6.38 o 
  11   3   2        0.39        3.96     41.44 o 
   0   4   2     7579.43     7379.37     38.17 o 
   1   4   2      172.02      185.66     25.19 o 
   2   4   2     1257.29     1284.53     20.73 o 
   3   4   2     3060.69     3102.97     39.42 o 
   4   4   2      678.27      716.49     21.99 o 
   5   4   2       12.66       39.19     14.95 o 
   6   4   2      758.75      738.76     34.28 o 
   7   4   2        4.61       14.65     23.49 o 
   8   4   2        0.00        1.21     30.86 o 
   9   4   2      231.11      222.06     21.34 o 
  10   4   2        2.26        4.17      2.39 o 
  11   4   2       13.19       17.25     11.34 o 
   1   5   2       11.59       30.27     38.97 o 
   2   5   2       70.12       80.86     15.04 o 
   3   5   2     1454.93     1440.91    122.14 o 
   4   5   2      816.77      820.02     15.20 o 
   5   5   2       26.08       59.18     31.45 o 
   6   5   2       46.02      110.54     30.56 o 
   7   5   2      182.39      294.55     66.57 o 
   8   5   2       29.56       55.18     35.43 o 
   9   5   2       11.39       33.07     48.14 o 
  10   5   2        0.12        5.35      5.41 o 
   0   6   2      519.92      513.47     34.06 o 
   1   6   2      145.42      172.95     13.00 o 
   2   6   2        0.25       14.32      9.30 o 
   3   6   2      225.21      268.90     27.74 o 
   4   6   2       82.54      109.50     39.46 o 
   5   6   2       54.08       70.56     15.04 o 
   6   6   2      434.31      426.72     20.70 o 
   7   6   2      144.16      196.39     48.83 o 
   8   6   2       15.81       33.23     24.12 o 
   9   6   2       55.96       44.02      9.27 o 
  10   6   2       18.98       31.20     17.49 o 
   1   7   2       59.96      109.41     19.65 o 
   2   7   2        7.57       21.17     15.64 o 
   3   7   2      398.76      395.89     29.22 o 
   4   7   2      109.40      175.23     29.60 o 
   5   7   2       79.39       87.72     15.64 o 
   6   7   2        0.05        6.70     11.55 o 
   7   7   2       14.53       18.33     37.46 o 
   8   7   2        1.12        6.38      7.46 o 
   9   7   2        0.46        0.83      8.04 o 
   0   8   2      349.58      350.01     12.64 o 
   1   8   2       32.42       58.20     22.39 o 
   2   8   2      113.27      143.62     25.97 o 
   3   8   2        5.74       19.55     12.11 o 
   4   8   2       32.82       31.32      6.62 o 
   5   8   2        1.85       16.71     56.26 o 
   6   8   2        0.67        2.31     24.42 o 
   7   8   2        7.52       23.94     19.44 o 
   8   8   2        5.69       28.33     24.41 o 
   1   9   2       33.81       31.59      6.59 o 
   2   9   2      365.75      340.76     42.91 o 
   3   9   2        0.86       12.93     23.89 o 
   4   9   2       26.15       23.13     25.81 o 
   5   9   2        6.39       24.07     25.92 o 
   6   9   2        2.26        5.78      8.67 o 
   0  10   2       26.06       36.28     72.96 o 
   1  10   2       13.32       24.78     10.46 o 
   2  10   2       18.73       47.00     44.60 o 
   3  10   2        3.86       15.76      7.60 o 
   4  10   2       18.74       40.05     45.36 o 
   1   1   3        6.04       20.63     55.91 o 
   2   1   3     5583.14     5345.91     96.29 o 
   3   1   3     4018.08     3914.74     52.11 o 
   4   1   3      624.56      588.71     21.13 o 
   5   1   3      476.44      463.92     18.16 o 
   6   1   3       62.87       81.62     10.04 o 
   7   1   3      799.47      755.83     22.21 o 
   8   1   3      230.57      203.41     33.05 o 
   9   1   3      165.24      269.12     36.21 o 
  10   1   3      199.20      236.46     24.93 o 
  11   1   3      147.83      182.89     25.59 o 
  12   1   3       22.03       24.25     14.12 o 
   0   2   3     9279.00     8956.12     40.48 o 
   1   2   3     3689.66     3853.98     42.28 o 
   2   2   3      158.19      260.80     45.46 o 
   3   2   3     1939.38     2100.54     39.18 o 
   4   2   3      153.89      189.14     25.62 o 
   5   2   3      541.26      541.90     16.45 o 
   6   2   3       67.64      112.22     19.04 o 
   7   2   3      144.44      135.05      7.08 o 
   8   2   3       13.57       14.16     14.93 o 
   9   2   3      218.37      227.19     29.30 o 
  10   2   3        0.02        0.49      2.39 o 
  11   2   3       23.92       56.91     38.14 o 
   1   3   3      197.91      225.55     26.39 o 
   2   3   3     4942.90     4830.74     34.41 o 
   3   3   3      306.56      411.18     53.42 o 
   4   3   3      114.13      119.31     20.67 o 
   5   3   3      617.48      602.78     38.38 o 
   6   3   3       95.22       88.67      7.00 o 
   7   3   3      235.38      303.62     32.71 o 
   8   3   3        0.03        0.88      6.44 o 
   9   3   3       39.39       59.74     17.25 o 
  10   3   3        2.46       14.63     23.72 o 
  11   3   3       45.82       51.56     16.05 o 
   0   4   3      625.42      629.13     33.39 o 
   1   4   3        1.06       21.30     13.01 o 
   2   4   3       20.54       39.22     13.26 o 
   3   4   3       44.38       53.87      9.99 o 
   4   4   3     1098.64     1018.02     28.13 o 
   5   4   3      288.22      307.23     22.30 o 
   6   4   3      218.48      315.08     73.33 o 
   7   4   3       95.89       89.60     10.81 o 
   8   4   3       53.01       54.07      9.77 o 
   9   4   3        0.07        2.10      3.12 o 
  10   4   3       40.51       44.03      7.87 o 
  11   4   3        9.40       21.59     10.19 o 
   1   5   3      253.24      280.39     24.55 o 
   2   5   3      525.55      532.49     47.54 o 
   3   5   3      106.36      104.20     33.33 o 
   4   5   3       27.79       65.97     30.18 o 
   5   5   3        3.21       26.82     48.08 o 
   6   5   3      397.57      413.95     33.64 o 
   7   5   3       63.93       62.06     13.26 o 
   8   5   3       11.86       11.16      7.24 o 
   9   5   3       19.55       29.16     14.80 o 
  10   5   3        0.35        8.40     10.82 o 
   0   6   3       39.29       54.49     38.27 o 
   1   6   3       14.59       28.88      9.64 o 
   2   6   3      453.71      489.31     34.45 o 
   3   6   3      505.45      494.87     18.69 o 
   4   6   3      842.39      826.75     48.35 o 
   5   6   3       19.55       20.52      7.77 o 
   6   6   3       82.34       80.06     24.21 o 
   7   6   3      236.07      280.06     29.46 o 
   8   6   3       24.19       41.81     19.86 o 
   9   6   3        9.00       23.55      8.41 o 
  10   6   3       29.49       28.74     28.37 o 
   1   7   3       52.09       61.79     10.46 o 
   2   7   3      174.61      161.59     41.91 o 
   3   7   3      583.66      546.84     38.54 o 
   4   7   3        4.20       28.03     19.76 o 
   5   7   3      107.86      151.57     24.55 o 
   6   7   3       30.40       40.33     27.92 o 
   7   7   3       74.22       72.95      8.72 o 
   8   7   3        3.93        7.63      4.69 o 
   9   7   3        0.18        7.62     42.74 o 
   0   8   3     1332.57     1240.72     46.57 o 
   1   8   3       47.91       64.04     12.36 o 
   2   8   3      329.94      287.69     23.26 o 
   3   8   3       47.93       83.83     38.62 o 
   4   8   3       27.87       62.79     55.89 o 
   5   8   3        8.27       32.43     57.37 o 
   6   8   3       63.46       72.37     23.27 o 
   7   8   3        0.33       14.06     11.57 o 
   8   8   3        7.95       33.79     77.51 o 
   1   9   3       58.24      157.36     37.47 o 
   2   9   3        1.18       10.07     50.41 o 
   3   9   3      324.05      300.65     22.00 o 
   4   9   3        7.69       10.21      7.16 o 
   5   9   3       14.83       31.03     25.03 o 
   6   9   3       56.62       76.89     38.37 o 
   0  10   3       72.88       75.35     49.24 o 
   1  10   3        6.88       18.59     77.14 o 
   2  10   3       68.14       82.06     65.81 o 
   3  10   3       13.90       46.87     26.10 o 
   4  10   3      151.89      147.76     11.93 o 
   0   0   4     2193.23     2110.75    165.63 o 
   1   0   4     1071.51     1207.75     71.50 o 
   2   0   4     4078.10     3965.86    100.36 o 
   3   0   4     2413.69     2347.47     20.12 o 
   4   0   4     2236.29     2293.96     37.41 o 
   5   0   4     2547.84     2579.50     36.15 o 
   6   0   4      487.77      498.23     20.04 o 
   7   0   4       57.42       86.32     57.06 o 
   8   0   4        5.55       11.43     12.47 o 
   9   0   4      102.25      180.84     37.36 o 
  10   0   4       37.14       60.33     24.38 o 
  11   0   4        7.57       16.72     25.74 o 
  12   0   4       14.33       17.43     11.14 o 
   1   1   4      573.02      588.62     63.44 o 
   2   1   4    29535.14    28120.25    321.67 o 
   3   1   4     7467.80     7086.24     24.67 o 
   4   1   4     1049.28     1008.82     63.22 o 
   5   1   4      661.66      627.40     11.54 o 
   6   1   4     1446.52     1375.63     38.47 o 
   7   1   4      364.13      377.31     17.80 o 
   8   1   4        1.81        8.03     34.50 o 
   9   1   4      101.25      147.18     31.48 o 
  10   1   4        5.54       24.60     22.75 o 
  11   1   4        5.73       17.00     17.26 o 
   0   2   4    10819.16    11493.62     76.83 o 
   1   2   4      617.65      655.62     46.10 o 
   2   2   4     5059.79     4986.15     84.32 o 
   3   2   4     1920.97     1879.95     55.29 o 
   4   2   4     5645.11     5320.18     27.57 o 
   5   2   4        8.61       37.50     19.34 o 
   6   2   4       39.17       41.75      9.57 o 
   7   2   4       25.71       30.10     10.38 o 
   8   2   4       10.45       23.57     12.44 o 
   9   2   4      403.02      399.12     23.85 o 
  10   2   4        2.33       26.40     34.96 o 
  11   2   4       50.35       84.10     57.18 o 
   1   3   4       86.19      116.84     28.51 o 
   2   3   4      561.46      611.58     25.52 o 
   3   3   4      989.52     1104.14     37.92 o 
   4   3   4     1646.59     1742.05     26.71 o 
   5   3   4      358.02      367.58     30.61 o 
   6   3   4       39.19       63.83     23.36 o 
   7   3   4       57.19       71.09     25.31 o 
   8   3   4        0.40       14.91     56.10 o 
   9   3   4       58.02       83.55     36.58 o 
  10   3   4        2.42        2.52      2.87 o 
  11   3   4       11.27       25.36     21.78 o 
   0   4   4     1729.48     1687.69     37.14 o 
   1   4   4     6261.40     6028.17     78.04 o 
   2   4   4     1319.32     1353.21     55.16 o 
   3   4   4      619.45      627.76     58.14 o 
   4   4   4     1721.17     1949.50     48.38 o 
   5   4   4      227.76      279.15     30.29 o 
   6   4   4      118.58      132.77     29.16 o 
   7   4   4      133.75      220.88     37.66 o 
   8   4   4       40.19       45.07      8.50 o 
   9   4   4       37.06       48.37     11.20 o 
  10   4   4       23.22       25.31      7.06 o 
  11   4   4       14.43       48.68     34.68 o 
   1   5   4       48.15       52.59     11.51 o 
   2   5   4      209.59      229.40     17.16 o 
   3   5   4      439.97      448.39     43.19 o 
   4   5   4        1.32       25.36     27.82 o 
   5   5   4      538.67      545.42     34.53 o 
   6   5   4      201.36      259.63     34.01 o 
   7   5   4       23.03       56.39     39.42 o 
   8   5   4        6.00        6.97     24.25 o 
   9   5   4        9.39       13.78      2.52 o 
  10   5   4        1.41        3.87      4.93 o 
   0   6   4      107.98      130.39     38.37 o 
   1   6   4      145.54      159.32     18.80 o 
   2   6   4        0.98       11.27      9.08 o 
   3   6   4       36.10       50.19     11.03 o 
   4   6   4        8.92       18.17      8.73 o 
   5   6   4       86.63       71.86      3.90 o 
   6   6   4      353.32      354.56     27.03 o 
   7   6   4       53.81       70.92     25.36 o 
   8   6   4       63.47       73.94     14.50 o 
   9   6   4       37.64       44.44     59.25 o 
  10   6   4       23.57       36.05     57.12 o 
   1   7   4      571.93      493.48     23.39 o 
   2   7   4     1547.11     1413.36     24.03 o 
   3   7   4        7.72       17.69     12.44 o 
   4   7   4       23.91       31.05      8.27 o 
   5   7   4      133.75      143.42     32.03 o 
   6   7   4      432.01      403.21     15.32 o 
   7   7   4        7.23        5.04      1.69 o 
   8   7   4        4.73       12.33     29.84 o 
   9   7   4       17.71       40.19     25.92 o 
   0   8   4      356.27      402.91     47.02 o 
   1   8   4        1.83       24.54     17.49 o 
   2   8   4      296.68      290.04     25.53 o 
   3   8   4      250.69      264.01     29.46 o 
   4   8   4       27.30       33.80      7.01 o 
   5   8   4       16.05       32.74     66.47 o 
   6   8   4       34.75       36.49     10.42 o 
   7   8   4       10.51       27.65     17.08 o 
   8   8   4        3.61        5.97     82.10 o 
   1   9   4        0.08        1.59      7.17 o 
   2   9   4       34.38       48.01     29.33 o 
   3   9   4      104.25      101.84      9.16 o 
   4   9   4        0.40        3.05      3.85 o 
   5   9   4        6.02       18.49     30.99 o 
   6   9   4        5.06       22.17     21.34 o 
   0  10   4        1.98        5.67     51.31 o 
   1  10   4       15.06       29.37     48.03 o 
   2  10   4        0.28        7.08     23.73 o 
   3  10   4        1.70        9.56     37.45 o 
   4  10   4        3.91       33.73     51.67 o 
   1   1   5     4145.75     4200.68     36.81 o 
   2   1   5     9920.38     9538.90     90.94 o 
   3   1   5      316.08      343.44     19.10 o 
   4   1   5      443.96      468.71     15.93 o 
   5   1   5     1122.14     1055.76     30.02 o 
   6   1   5        6.19       22.03     11.62 o 
   7   1   5       34.04       55.33     14.81 o 
   8   1   5      179.35      191.23     15.03 o 
   9   1   5        1.31       11.44     11.97 o 
  10   1   5       65.32       59.14     25.92 o 
  11   1   5        6.27       21.19     12.14 o 
   0   2   5    15458.41    15015.71    509.30 o 
   1   2   5     4212.58     4311.39     40.35 o 
   2   2   5      390.32      382.24     15.63 o 
   3   2   5      988.38     1042.32     20.39 o 
   4   2   5       47.18       83.91     17.13 o 
   5   2   5       42.76       50.31      8.67 o 
   6   2   5     1522.18     1509.25     44.95 o 
   7   2   5       74.68       92.93     16.17 o 
   8   2   5      359.49      400.04     35.74 o 
   9   2   5       35.12       61.15     35.02 o 
  10   2   5       44.61       50.68      7.44 o 
  11   2   5       28.42       29.97     17.09 o 
   1   3   5     1035.44     1037.38    116.61 o 
   2   3   5     1779.90     1899.76     61.90 o 
   3   3   5       36.47       62.64     24.77 o 
   4   3   5      202.17      202.75      7.91 o 
   5   3   5      146.96      150.62     12.77 o 
   6   3   5      405.32      415.26     18.74 o 
   7   3   5       30.23       32.09      3.83 o 
   8   3   5      349.42      333.52     19.59 o 
   9   3   5        3.35       18.67     24.06 o 
  10   3   5      162.96      192.05     34.88 o 
  11   3   5        5.27       15.24     15.07 o 
   0   4   5      121.79      156.67     27.49 o 
   1   4   5      220.79      272.15     19.80 o 
   2   4   5      296.81      320.84     26.77 o 
   3   4   5      654.76      600.77     10.12 o 
   4   4   5       24.06       42.83     34.25 o 
   5   4   5      379.83      431.49     45.62 o 
   6   4   5        4.76        8.72     60.95 o 
   7   4   5      127.16      113.62      4.84 o 
   8   4   5       22.17       35.74     12.73 o 
   9   4   5        1.58       16.71     63.69 o 
  10   4   5        1.29        6.14     37.95 o 
  11   4   5       14.15       26.88     20.09 o 
   1   5   5      674.38      646.87     36.66 o 
   2   5   5      221.95      214.38     11.63 o 
   3   5   5      290.39      291.38     24.30 o 
   4   5   5       45.37       56.30     15.21 o 
   5   5   5       19.82       18.27      3.35 o 
   6   5   5     1221.42     1130.20     42.63 o 
   7   5   5        0.29        3.99      6.90 o 
   8   5   5       53.22       60.99      6.76 o 
   9   5   5        0.07        2.73      8.31 o 
  10   5   5       72.74       83.25     31.52 o 
   0   6   5      722.60      729.68     36.15 o 
   1   6   5     1009.11      994.43     50.80 o 
   2   6   5       92.64      111.36     16.03 o 
   3   6   5       46.92      130.83     32.52 o 
   4   6   5      165.91      188.39     21.76 o 
   5   6   5      362.42      352.07     38.52 o 
   6   6   5      287.37      290.80     24.17 o 
   7   6   5        7.29       29.20     52.06 o 
   8   6   5       26.10       28.16     13.37 o 
   9   6   5       51.03       45.56     38.37 o 
   1   7   5       49.84       62.49     12.59 o 
   2   7   5      289.62      297.10     12.77 o 
   3   7   5       19.85       50.11     36.51 o 
   4   7   5       28.36       36.34      9.57 o 
   5   7   5       47.97       71.58     21.35 o 
   6   7   5        0.00        4.90     56.86 o 
   7   7   5        2.93       11.67      7.37 o 
   8   7   5       36.96       52.07     45.78 o 
   9   7   5        0.18        4.29     22.08 o 
   0   8   5      226.46      232.54     26.37 o 
   1   8   5       74.86       86.94     15.98 o 
   2   8   5        0.02        9.97     42.28 o 
   3   8   5        0.06        1.61      4.77 o 
   4   8   5        4.89       15.50     33.83 o 
   5   8   5       18.86       25.12     37.96 o 
   6   8   5       15.12       26.50     31.20 o 
   7   8   5        4.54       13.71     13.98 o 
   1   9   5      114.42      105.40      3.42 o 
   2   9   5       39.58       38.50      8.21 o 
   3   9   5        0.08        6.75      9.83 o 
   4   9   5      102.75       97.25      5.96 o 
   5   9   5        2.46       16.19     72.48 o 
   6   9   5        6.47       22.54     23.47 o 
   0  10   5      100.67      113.54     68.25 o 
   1  10   5       30.93       57.83     61.71 o 
   2  10   5        6.57       11.08     22.22 o 
   3  10   5       77.94       96.86     34.48 o 
   4  10   5       29.43       44.03     22.86 o 
   0   0   6       83.10      116.57     70.66 o 
   1   0   6     4102.25     4252.90     53.80 o 
   2   0   6      765.21      803.74     29.68 o 
   3   0   6     3628.57     3450.55     24.98 o 
   4   0   6     3525.56     3447.16     40.05 o 
   5   0   6      254.01      262.08     15.51 o 
   6   0   6       15.53       30.80     36.96 o 
   7   0   6       17.29       36.03     29.79 o 
   8   0   6      157.40      171.90     36.39 o 
   9   0   6      154.94      169.03     21.58 o 
  10   0   6        5.13       34.87     76.17 o 
  11   0   6        0.00       18.63     77.00 o 
   1   1   6    22774.40    22104.43    291.96 o 
   2   1   6      603.32      588.39     17.25 o 
   3   1   6    11462.59    10911.46     29.01 o 
   4   1   6      899.00     1065.04     41.58 o 
   5   1   6     1588.72     1555.31     41.49 o 
   6   1   6      138.42      170.75     23.51 o 
   7   1   6      202.76      240.94     18.28 o 
   8   1   6      120.49      170.85     45.09 o 
   9   1   6      252.78      249.98     13.69 o 
  10   1   6        1.53       14.81     48.17 o 
  11   1   6       19.41       43.29     43.89 o 
   0   2   6       66.65       96.82     84.58 o 
   1   2   6      155.66      202.80     16.74 o 
   2   2   6     3772.27     3894.20     49.30 o 
   3   2   6      875.42      874.87     18.13 o 
   4   2   6     3301.08     3129.51     82.10 o 
   5   2   6      208.75      240.13     22.98 o 
   6   2   6      108.34      144.10     11.93 o 
   7   2   6       32.57       51.70     38.65 o 
   8   2   6       53.06       67.64     18.32 o 
   9   2   6       81.75       82.73     23.09 o 
  10   2   6      104.92      124.49     31.30 o 
  11   2   6        0.00        1.68     17.26 o 
   1   3   6      773.13      790.72     32.78 o 
   2   3   6      707.30      691.56     13.46 o 
   3   3   6      332.20      356.48     34.04 o 
   4   3   6      828.73      803.35     12.33 o 
   5   3   6       51.94       83.46     20.00 o 
   6   3   6        6.94       26.95     11.65 o 
   7   3   6        5.85       29.50     27.24 o 
   8   3   6      552.33      528.70     51.85 o 
   9   3   6        2.50       14.41     10.10 o 
  10   3   6       20.39       23.47     16.62 o 
  11   3   6        4.99       24.32     17.08 o 
   0   4   6     5203.95     5062.63     40.28 o 
   1   4   6     1392.06     1500.71     34.17 o 
   2   4   6      258.28      265.19     24.18 o 
   3   4   6     1137.41     1257.31     56.67 o 
   4   4   6     1167.05     1105.84     16.95 o 
   5   4   6      132.67      125.96     24.27 o 
   6   4   6      106.60      128.71     21.18 o 
   7   4   6       50.14       77.38     63.06 o 
   8   4   6      148.42      175.29     27.95 o 
   9   4   6      139.22      143.38     35.45 o 
  10   4   6      157.08      181.28     34.88 o 
  11   4   6      104.57       87.19     15.37 o 
   1   5   6       26.25       26.44      3.20 o 
   2   5   6     1506.84     1459.56     42.11 o 
   3   5   6       94.49      176.11     48.43 o 
   4   5   6      414.28      397.77     36.73 o 
   5   5   6       81.79       90.39     11.83 o 
   6   5   6        0.70        6.69     15.04 o 
   7   5   6       83.37       79.24     10.29 o 
   8   5   6      105.80      213.86     41.05 o 
   9   5   6        0.75        5.56     24.45 o 
  10   5   6       45.06       46.96      9.57 o 
   0   6   6       34.29       95.36     41.07 o 
   1   6   6      241.27      289.64     31.54 o 
   2   6   6      582.93      567.38     16.92 o 
   3   6   6       15.31       27.53     22.00 o 
   4   6   6       47.40      107.31     24.23 o 
   5   6   6       29.86       47.84     20.69 o 
   6   6   6       50.91       71.40     36.75 o 
   7   6   6       50.14       55.61      8.10 o 
   8   6   6       31.94       50.21     17.29 o 
   9   6   6       14.51       26.13     83.92 o 
   1   7   6       98.01      126.22     28.80 o 
   2   7   6      354.48      388.74     27.72 o 
   3   7   6      245.44      223.01     42.01 o 
   4   7   6      174.96      261.51     47.56 o 
   5   7   6       14.19       47.35     55.17 o 
   6   7   6      151.06      266.00     62.56 o 
   7   7   6        0.08        5.85      2.39 o 
   8   7   6        3.77       26.12     29.60 o 
   9   7   6       18.31       36.65     22.16 o 
   0   8   6      929.69      916.94     38.71 o 
   1   8   6      346.99      383.75     22.99 o 
   2   8   6       56.59       79.98     30.11 o 
   3   8   6      315.83      311.25     17.76 o 
   4   8   6       53.58       93.13     66.13 o 
   5   8   6        6.77       30.67     42.96 o 
   6   8   6        7.28       37.17     57.65 o 
   7   8   6        0.00        0.00     32.06 o 
   1   9   6        0.23       10.69     50.63 o 
   2   9   6        0.76       15.49     12.01 o 
   3   9   6        0.42        0.61      2.26 o 
   4   9   6       93.58      108.59     27.05 o 
   5   9   6       16.14       35.54     38.82 o 
   6   9   6        3.47       14.70     12.61 o 
   0  10   6       19.01       34.96     33.84 o 
   1  10   6       34.22       64.04     45.70 o 
   2  10   6        0.08        1.67     17.65 o 
   3  10   6       43.17       68.79     53.30 o 
   4  10   6       14.60       32.61     35.75 o 
   1   1   7      944.90      947.15     24.36 o 
   2   1   7       61.41       62.45      3.22 o 
   3   1   7      207.64      227.10     13.35 o 
   4   1   7     1042.11     1077.44     27.24 o 
   5   1   7      743.85      801.76     21.32 o 
   6   1   7       18.30       30.09      6.29 o 
   7   1   7        7.04       43.68     29.03 o 
   8   1   7       28.18       58.97     41.90 o 
   9   1   7      123.92      133.39     10.80 o 
  10   1   7      100.06      122.70     49.10 o 
  11   1   7       18.02       23.75      6.65 o 
   0   2   7      244.94      316.58     42.79 o 
   1   2   7     1905.72     1841.42     91.91 o 
   2   2   7      656.18      741.39     86.61 o 
   3   2   7     1583.88     1684.76     36.48 o 
   4   2   7      155.72      193.77     13.62 o 
   5   2   7     2272.24     2088.38     69.84 o 
   6   2   7      279.02      229.81     27.86 o 
   7   2   7      103.89      116.03     21.75 o 
   8   2   7      727.57      662.67     31.02 o 
   9   2   7     1108.28     1005.35     62.34 o 
  10   2   7        2.66        5.73      2.39 o 
  11   2   7      101.58      119.03     47.48 o 
   1   3   7      136.21      156.59     21.40 o 
   2   3   7       42.32       66.79     28.59 o 
   3   3   7       33.39       36.45      7.15 o 
   4   3   7      792.73      749.66     30.36 o 
   5   3   7       54.92       76.66     21.44 o 
   6   3   7       21.43       27.93     10.72 o 
   7   3   7       66.61       67.17      5.63 o 
   8   3   7      447.53      386.89     18.17 o 
   9   3   7       35.70       40.06     49.39 o 
  10   3   7      134.07      228.34     37.11 o 
  11   3   7        3.27       35.25     33.09 o 
   0   4   7       19.55       29.81     32.32 o 
   1   4   7      198.47      199.23     10.05 o 
   2   4   7      521.12      503.55     11.74 o 
   3   4   7       30.60       38.15     13.31 o 
   4   4   7        2.13        3.84      2.39 o 
   5   4   7      255.29      255.42     39.76 o 
   6   4   7      107.86      135.60     47.62 o 
   7   4   7       35.73       56.96     22.90 o 
   8   4   7      107.17      173.63     34.16 o 
   9   4   7        0.64        9.16      7.53 o 
  10   4   7        3.41       15.36      7.49 o 
   1   5   7     2130.66     2202.55     50.50 o 
   2   5   7        3.65       26.01     20.93 o 
   3   5   7       67.45      107.49     17.16 o 
   4   5   7      940.66      898.00     29.61 o 
   5   5   7       29.62       40.12     34.65 o 
   6   5   7        2.46       11.92      7.61 o 
   7   5   7       74.33      152.54     45.17 o 
   8   5   7        4.40        9.30     14.54 o 
   9   5   7       15.45       44.98     45.10 o 
  10   5   7       19.78       24.23      8.98 o 
   0   6   7        3.36       47.93     67.87 o 
   1   6   7       20.99       31.86     16.03 o 
   2   6   7     1355.51     1407.77     44.60 o 
   3   6   7       28.02       38.77     15.40 o 
   4   6   7      191.36      194.01     16.25 o 
   5   6   7       39.67       39.18      8.36 o 
   6   6   7       22.19       41.03     38.86 o 
   7   6   7       42.88       56.32     27.32 o 
   8   6   7      163.56      204.77     20.48 o 
   9   6   7      180.30      159.02     11.14 o 
   1   7   7      692.51      679.72     34.26 o 
   2   7   7        0.32       13.09     35.07 o 
   3   7   7      389.93      356.27     34.39 o 
   4   7   7      227.50      247.76     49.59 o 
   5   7   7       17.85       58.03     57.84 o 
   6   7   7       45.67       44.84     29.52 o 
   7   7   7       22.30       40.95     19.82 o 
   8   7   7       43.05       51.36      9.63 o 
   0   8   7       79.24      110.27     57.56 o 
   1   8   7      185.45      280.55     47.47 o 
   2   8   7        1.43        1.11      2.36 o 
   3   8   7      173.00      240.36     39.53 o 
   4   8   7       15.44       27.66     34.16 o 
   5   8   7      168.99      184.24     38.03 o 
   6   8   7        6.02       20.44     12.70 o 
   7   8   7      141.27      112.73     25.17 o 
   1   9   7      217.75      312.82     54.19 o 
   2   9   7       91.09       78.99      4.26 o 
   3   9   7        9.41       46.96     74.10 o 
   4   9   7        3.16       17.23     17.34 o 
   5   9   7        5.99        9.36     54.23 o 
   6   9   7       29.49       52.27     59.06 o 
   0  10   7        5.87       23.81     17.82 o 
   1  10   7       10.37       23.17     30.04 o 
   2  10   7       20.48       21.56     15.04 o 
   3  10   7        2.10       14.58     16.34 o 
   0   0   8    11364.25    10914.41    269.34 o 
   1   0   8     3320.44     3206.34     56.56 o 
   2   0   8     3713.73     3681.31     58.11 o 
   3   0   8      886.05      924.56     24.89 o 
   4   0   8     1424.33     1631.57     52.76 o 
   5   0   8      345.81      392.06     32.42 o 
   6   0   8      312.05      330.27     23.82 o 
   7   0   8        3.70        5.99      2.83 o 
   8   0   8      100.28      165.95     55.11 o 
   9   0   8      555.89      549.71     28.28 o 
  10   0   8       38.79       57.43     83.40 o 
  11   0   8        1.02        2.74     17.53 o 
   1   1   8      124.84      117.63     12.97 o 
   2   1   8     3843.78     3750.79     63.55 o 
   3   1   8      613.33      599.05     20.17 o 
   4   1   8       56.63       60.27     20.36 o 
   5   1   8      792.52      800.41     25.10 o 
   6   1   8      712.68      701.11     16.35 o 
   7   1   8        0.01        3.93      8.89 o 
   8   1   8      221.83      273.19     21.96 o 
   9   1   8       24.71       62.59     44.88 o 
  10   1   8       15.02       26.18     15.94 o 
  11   1   8       10.09       43.03     35.68 o 
   0   2   8     3348.39     3145.45     15.68 o 
   1   2   8     1915.20     2049.64     42.89 o 
   2   2   8     2817.36     2657.79     20.46 o 
   3   2   8       65.43       83.70     22.44 o 
   4   2   8      356.63      349.71     27.87 o 
   5   2   8     1283.98     1206.65     36.21 o 
   6   2   8      396.45      374.75      8.98 o 
   7   2   8       29.75       59.44     21.45 o 
   8   2   8        9.33       20.67     14.53 o 
   9   2   8       24.64       52.67     40.19 o 
  10   2   8       16.86       35.55     15.69 o 
  11   2   8        0.00        2.69     26.71 o 
   1   3   8     2644.09     2622.23     17.93 o 
   2   3   8     3120.83     3146.36     42.48 o 
   3   3   8      802.35      830.62     26.11 o 
   4   3   8       15.03       48.76     61.36 o 
   5   3   8        8.35       20.70      6.31 o 
   6   3   8      158.80      186.68     19.50 o 
   7   3   8      359.67      384.62     21.47 o 
   8   3   8      584.35      624.55     48.92 o 
   9   3   8        0.11       10.90     21.69 o 
  10   3   8      106.43       91.30      4.71 o 
  11   3   8        2.67       15.79      6.44 o 
   0   4   8      463.92      486.62     30.42 o 
   1   4   8      152.52      263.45     49.20 o 
   2   4   8     3105.51     3000.25     28.14 o 
   3   4   8     2561.61     2571.85     53.21 o 
   4   4   8      259.60      325.43     34.18 o 
   5   4   8      537.34      545.18     26.77 o 
   6   4   8      199.58      219.14     32.71 o 
   7   4   8     1023.34      928.09     39.90 o 
   8   4   8        0.03        3.49     17.31 o 
   9   4   8      138.39      138.34     31.19 o 
  10   4   8       10.68       24.63     13.58 o 
   1   5   8      439.02      401.83     18.91 o 
   2   5   8      543.32      560.55     32.34 o 
   3   5   8      217.87      229.57     34.86 o 
   4   5   8       68.80       98.57     36.02 o 
   5   5   8       22.69       30.53      7.68 o 
   6   5   8      316.34      308.08     18.13 o 
   7   5   8       22.14       48.75     40.99 o 
   8   5   8      337.13      346.57     30.48 o 
   9   5   8       18.02       29.46      8.94 o 
  10   5   8      301.13      281.55     26.33 o 
   0   6   8      131.51      181.76     76.13 o 
   1   6   8        3.24        8.31     29.87 o 
   2   6   8       96.56      177.78     64.60 o 
   3   6   8        1.26        9.26      6.28 o 
   4   6   8      552.26      547.21     14.20 o 
   5   6   8        0.56        3.94     16.26 o 
   6   6   8      124.13      172.22     21.28 o 
   7   6   8       50.44       68.24     23.74 o 
   8   6   8        4.87       15.79     15.12 o 
   9   6   8        5.13       27.85     31.08 o 
   1   7   8       60.13       76.30     51.29 o 
   2   7   8       27.27       52.25     29.38 o 
   3   7   8      189.91      173.07     16.05 o 
   4   7   8        1.67       24.32     26.66 o 
   5   7   8       19.73       33.70     56.33 o 
   6   7   8       23.95       28.43     23.97 o 
   7   7   8        8.34       14.98     33.97 o 
   8   7   8       97.75       82.78      7.84 o 
   0   8   8        6.94       10.96     21.92 o 
   1   8   8       32.58       44.78     11.96 o 
   2   8   8        6.93        9.06     35.62 o 
   3   8   8        2.27        9.03     17.34 o 
   4   8   8      206.53      194.30     32.62 o 
   5   8   8       23.51       28.94     57.14 o 
   6   8   8        5.36       19.93     17.65 o 
   7   8   8       14.49       12.81      3.35 o 
   1   9   8       44.09       47.44      9.89 o 
   2   9   8       32.41       60.63     46.96 o 
   3   9   8        7.91       50.60     44.64 o 
   4   9   8        7.79       13.83     45.33 o 
   5   9   8      146.17      174.93     31.26 o 
   6   9   8        0.22        6.49     12.57 o 
   0  10   8        9.61        9.94     14.30 o 
   1  10   8       10.50       23.71     42.58 o 
   2  10   8        5.36       16.01     32.03 o 
   3  10   8        6.26       23.96     22.47 o 
   1   1   9      392.06      494.49     37.96 o 
   2   1   9      383.51      403.66     21.51 o 
   3   1   9     2689.66     2698.02     41.36 o 
   4   1   9     2375.00     2420.09     24.79 o 
   5   1   9      204.12      202.45      6.18 o 
   6   1   9       94.20      109.58     20.56 o 
   7   1   9      368.51      386.37     22.49 o 
   8   1   9      612.40      560.64     12.48 o 
   9   1   9        0.84       14.49     50.03 o 
  10   1   9       62.84       68.13     21.63 o 
  11   1   9       25.13       57.73     40.88 o 
   0   2   9     1107.88     1180.31     45.06 o 
   1   2   9     1411.09     1533.28     74.22 o 
   2   2   9       19.06       52.57     30.20 o 
   3   2   9     4050.05     3789.76     15.73 o 
   4   2   9      567.03      563.14     21.04 o 
   5   2   9      166.72      165.04     11.30 o 
   6   2   9       38.99       51.46     40.14 o 
   7   2   9      894.56      860.23     16.73 o 
   8   2   9       76.01       83.05     12.74 o 
   9   2   9        4.41       18.32      6.96 o 
  10   2   9        0.01        1.80     36.68 o 
  11   2   9       78.50      103.77     21.48 o 
   1   3   9      216.27      369.31     60.09 o 
   2   3   9     1047.16      972.61     74.02 o 
   3   3   9     1177.42     1115.24     10.82 o 
   4   3   9     1461.97     1508.80    104.89 o 
   5   3   9      319.79      301.70     14.17 o 
   6   3   9      361.97      402.42     21.24 o 
   7   3   9       99.79      120.70     15.58 o 
   8   3   9       29.46       56.24     27.24 o 
   9   3   9       20.84       34.57     14.25 o 
  10   3   9       82.00      111.67     29.63 o 
  11   3   9       26.63       34.03      8.77 o 
   0   4   9      353.62      333.88     25.04 o 
   1   4   9       21.52       45.88     21.72 o 
   2   4   9      163.99      167.05     40.83 o 
   3   4   9      116.24      205.90     33.31 o 
   4   4   9      754.86      718.36      9.02 o 
   5   4   9       73.14      158.63     26.36 o 
   6   4   9      433.79      420.11     30.68 o 
   7   4   9       60.80       68.24     19.01 o 
   8   4   9      110.64      103.54     23.02 o 
   9   4   9        4.79        9.39     35.76 o 
  10   4   9       10.98       47.86     53.37 o 
   1   5   9     1876.10     2042.64     49.68 o 
   2   5   9      581.99      542.02     45.30 o 
   3   5   9       15.48       13.15     11.19 o 
   4   5   9      108.75      109.57      8.75 o 
   5   5   9        2.65       41.48     63.83 o 
   6   5   9      450.13      408.78     34.49 o 
   7   5   9      237.56      283.42     30.32 o 
   8   5   9       88.56       73.67      9.59 o 
   9   5   9        0.01        5.07     37.62 o 
  10   5   9        4.48       10.11      3.30 o 
   0   6   9       82.30       80.27     24.80 o 
   1   6   9       28.04       60.69     44.72 o 
   2   6   9       73.52      176.58     54.33 o 
   3   6   9      432.93      450.37     19.44 o 
   4   6   9       63.05       64.51     32.32 o 
   5   6   9       26.78       54.07     44.43 o 
   6   6   9       60.72       69.98     26.00 o 
   7   6   9       36.48       34.29     14.39 o 
   8   6   9       24.81       49.77     30.74 o 
   9   6   9       11.80       15.43      3.46 o 
   1   7   9      501.08      458.09     14.79 o 
   2   7   9       26.61       67.14     62.91 o 
   3   7   9      141.70      159.61     12.56 o 
   4   7   9       20.65       44.18     47.97 o 
   5   7   9      433.98      440.22     35.91 o 
   6   7   9        2.24        5.97     41.54 o 
   7   7   9        1.06       19.99     16.20 o 
   8   7   9        1.32        8.32     39.94 o 
   0   8   9      149.44      198.90     52.02 o 
   1   8   9       14.10       28.76     57.23 o 
   2   8   9       36.81       71.31     31.35 o 
   3   8   9       80.24       86.83     22.74 o 
   4   8   9        0.26        2.79     23.20 o 
   5   8   9       17.60       21.52      7.37 o 
   6   8   9       11.63       41.75     33.76 o 
   7   8   9        7.10       49.08     52.38 o 
   1   9   9       58.81       45.35      7.45 o 
   2   9   9       48.18       41.05     31.51 o 
   3   9   9      102.00      111.74     13.97 o 
   4   9   9       15.81       29.96     14.81 o 
   5   9   9       63.02       86.20     41.84 o 
   0  10   9        0.42       11.68      7.65 o 
   1  10   9        3.38        7.74     80.46 o 
   2  10   9       29.29       41.09     38.36 o 
   3  10   9       24.22       32.74     21.95 o 
   0   0  10     1887.43     2323.15    114.43 o 
   1   0  10     2397.29     2624.82     61.37 o 
   2   0  10       15.69       39.30     15.00 o 
   3   0  10     3581.48     3687.49     35.08 o 
   4   0  10     1047.55     1223.81     76.21 o 
   5   0  10      164.77      164.50     17.36 o 
   6   0  10       26.54       44.95     20.12 o 
   7   0  10      888.99      908.58     67.53 o 
   8   0  10       52.57       52.47      7.02 o 
   9   0  10      232.18      323.85     87.33 o 
  10   0  10      200.33      195.52     73.93 o 
  11   0  10       31.74       69.40     57.81 o 
   1   1  10    13521.96    13746.16     61.12 o 
   2   1  10    10316.64     9749.97     84.71 o 
   3   1  10      397.63      432.41     11.07 o 
   4   1  10       71.90       89.63     20.08 o 
   5   1  10      357.67      375.03     26.28 o 
   6   1  10      142.25      213.29     21.19 o 
   7   1  10      751.55      751.39     21.72 o 
   8   1  10      708.24      654.40     17.97 o 
   9   1  10        0.08        7.19     30.44 o 
  10   1  10       68.37       92.40     38.23 o 
  11   1  10        3.38        8.60     54.47 o 
   0   2  10      940.27      924.80     40.26 o 
   1   2  10       78.65       92.84     26.90 o 
   2   2  10      218.97      198.45     17.75 o 
   3   2  10     1163.19     1127.43     71.58 o 
   4   2  10     2189.61     2225.03     87.24 o 
   5   2  10      111.88      130.71     21.90 o 
   6   2  10      143.43      164.73     12.05 o 
   7   2  10      563.30      560.93     22.67 o 
   8   2  10      108.68      118.29     23.60 o 
   9   2  10        3.12        6.68      3.72 o 
  10   2  10        0.48        3.60     18.50 o 
  11   2  10       46.63       56.31     40.55 o 
   1   3  10      138.40      146.06      8.13 o 
   2   3  10       53.84       66.76      8.37 o 
   3   3  10     1518.85     1516.68    105.26 o 
   4   3  10      175.92      188.87     33.98 o 
   5   3  10     4300.05     4003.98     38.73 o 
   6   3  10      184.85      209.42     15.49 o 
   7   3  10      334.37      322.05     24.37 o 
   8   3  10        4.29        7.48     16.37 o 
   9   3  10       12.03       33.99     14.93 o 
  10   3  10        2.99        5.18      2.25 o 
  11   3  10        0.06        1.23      7.97 o 
   0   4  10      226.86      304.64     66.46 o 
   1   4  10     1696.50     1899.21     58.01 o 
   2   4  10     1052.31     1008.40     29.10 o 
   3   4  10       53.67       60.86     57.03 o 
   4   4  10       35.59       41.54     12.42 o 
   5   4  10       98.22      115.20     52.80 o 
   6   4  10     1205.07     1231.73     63.61 o 
   7   4  10        9.73       38.39     24.72 o 
   8   4  10       47.10       61.50     37.93 o 
   9   4  10       23.13       34.34     13.47 o 
  10   4  10        5.61       13.61     59.38 o 
   1   5  10      117.90      149.75     32.85 o 
   2   5  10        1.16       18.36     18.39 o 
   3   5  10      541.83      519.23     15.50 o 
   4   5  10      194.97      223.09     46.69 o 
   5   5  10       36.39       56.34     20.57 o 
   6   5  10        7.08       18.18     56.21 o 
   7   5  10        6.07       14.02     10.33 o 
   8   5  10       59.94       72.89     36.54 o 
   9   5  10       18.07       37.98     38.63 o 
  10   5  10       30.18       50.84     42.42 o 
   0   6  10      486.55      487.45     42.56 o 
   1   6  10       31.78       52.17     48.95 o 
   2   6  10      173.72      202.98     30.41 o 
   3   6  10       24.58       56.19     54.60 o 
   4   6  10      204.96      220.46     14.53 o 
   5   6  10      225.05      232.96     36.02 o 
   6   6  10       13.75       36.09     17.81 o 
   7   6  10       22.76       44.72     25.96 o 
   8   6  10       24.11       40.93     32.81 o 
   9   6  10       80.66       97.76     12.74 o 
   1   7  10       30.40       52.34     46.09 o 
   2   7  10      963.94      906.91     47.54 o 
   3   7  10      343.62      346.95     40.24 o 
   4   7  10       13.99       39.14     25.86 o 
   5   7  10        4.49       46.97     57.06 o 
   6   7  10       57.42       67.09     47.71 o 
   7   7  10       44.95       34.12     85.11 o 
   8   7  10        0.89       11.81     45.16 o 
   0   8  10        9.30       24.77     65.88 o 
   1   8  10       19.14       50.80     51.37 o 
   2   8  10       84.45      125.58     41.34 o 
   3   8  10        0.99        5.37     33.78 o 
   4   8  10       94.71      141.18     23.54 o 
   5   8  10        0.05        2.13     12.68 o 
   6   8  10        9.86       11.79      4.20 o 
   7   8  10        0.66        9.63     33.46 o 
   1   9  10       35.71       60.34     38.50 o 
   2   9  10       51.76       77.31     46.82 o 
   3   9  10       71.50       76.80     42.19 o 
   4   9  10       13.01       43.31     39.49 o 
   5   9  10        0.01       10.92      8.01 o 
   0  10  10        1.42       27.80     56.67 o 
   1  10  10        3.62       21.34     39.16 o 
   2  10  10        2.32       15.05     11.28 o 
   3  10  10        0.25        3.12     17.84 o 
   1   1  11     3345.17     3287.00     80.06 o 
   2   1  11      640.30      610.94     20.97 o 
   3   1  11       11.82       19.11      8.72 o 
   4   1  11      811.33      908.66     32.83 o 
   5   1  11     1299.50     1314.20     66.19 o 
   6   1  11      146.53      169.23     30.75 o 
   7   1  11      370.10      334.95     24.43 o 
   8   1  11       62.88       68.75     15.25 o 
   9   1  11      372.90      367.68     19.40 o 
  10   1  11       53.18       75.72     23.52 o 
  11   1  11        0.00        3.91      7.18 o 
   0   2  11     1062.31     1295.01     58.18 o 
   1   2  11     2010.08     2071.86     32.13 o 
   2   2  11      654.61      651.39     19.11 o 
   3   2  11       67.06       67.37      5.31 o 
   4   2  11     1448.41     1380.78     57.73 o 
   5   2  11      169.41      205.63     19.04 o 
   6   2  11       73.09      132.25     23.20 o 
   7   2  11      762.62      747.36     15.66 o 
   8   2  11      473.95      483.21     31.90 o 
   9   2  11        0.19        0.44      7.35 o 
  10   2  11      106.66      108.10     19.12 o 
  11   2  11       25.12       39.27     16.48 o 
   1   3  11       44.34       48.16     12.29 o 
   2   3  11        6.97       21.66     25.28 o 
   3   3  11      143.97      165.93     17.95 o 
   4   3  11      380.38      388.48     33.44 o 
   5   3  11      787.47      735.99     22.80 o 
   6   3  11      180.63      195.08     24.90 o 
   7   3  11      678.13      662.30     33.90 o 
   8   3  11        8.12       27.59     51.68 o 
   9   3  11        1.84       11.95     38.67 o 
  10   3  11       87.26       82.68      5.04 o 
   0   4  11      821.15      838.26     52.54 o 
   1   4  11        6.94       15.18     11.04 o 
   2   4  11      320.72      350.69     23.09 o 
   3   4  11      326.96      383.65     64.78 o 
   4   4  11      410.43      384.25     20.20 o 
   5   4  11      209.31      244.70     40.76 o 
   6   4  11        0.00        5.48     33.06 o 
   7   4  11       31.27       36.20      7.02 o 
   8   4  11       55.64       61.21     10.52 o 
   9   4  11        2.24       27.70     51.31 o 
  10   4  11        1.06        0.94      3.95 o 
   1   5  11       19.39       55.86     36.10 o 
   2   5  11      978.69      987.13     56.28 o 
   3   5  11        0.16        5.79     10.40 o 
   4   5  11      224.60      284.80     32.73 o 
   5   5  11      328.06      302.87     21.78 o 
   6   5  11      104.45      107.74     11.22 o 
   7   5  11      348.73      305.31     17.47 o 
   8   5  11       40.82       45.83      8.96 o 
   9   5  11        0.44        2.59     15.45 o 
  10   5  11       24.14       49.60     28.41 o 
   0   6  11        0.67        2.46     33.19 o 
   1   6  11      645.49      571.72     15.62 o 
   2   6  11        6.49       10.49     32.89 o 
   3   6  11      502.65      467.74     28.26 o 
   4   6  11      117.74      172.71     34.37 o 
   5   6  11        0.88        7.27     15.09 o 
   6   6  11        9.38       14.13      3.70 o 
   7   6  11      127.27      128.59     28.97 o 
   8   6  11        0.10        1.98     43.34 o 
   9   6  11        6.19       11.50     15.69 o 
   1   7  11       16.84       39.69     38.00 o 
   2   7  11      325.51      319.37     29.77 o 
   3   7  11       23.45       52.99     30.72 o 
   4   7  11        2.50       17.87     35.44 o 
   5   7  11      113.20      149.49     43.53 o 
   6   7  11        2.26       12.34     17.40 o 
   7   7  11        9.83       22.97     95.24 o 
   8   7  11       37.28       44.91     16.26 o 
   0   8  11        0.02       26.86     53.17 o 
   1   8  11        5.58       23.16     67.93 o 
   2   8  11       82.88       87.15     15.43 o 
   3   8  11        4.65       13.02     29.30 o 
   4   8  11        1.60        4.36     22.32 o 
   5   8  11       24.50       28.22     32.14 o 
   6   8  11       64.95       94.25     63.37 o 
   7   8  11        8.14       28.65     34.19 o 
   1   9  11       67.69       69.42     18.76 o 
   2   9  11        7.28       37.80     39.14 o 
   3   9  11       39.90       39.27      6.49 o 
   4   9  11        3.57       14.60     70.19 o 
   5   9  11        8.49       18.96     65.19 o 
   0  10  11        1.41       26.38     86.04 o 
   1  10  11        1.43       11.75     12.25 o 
   2  10  11        7.10       22.34     14.74 o 
   0   0  12     2269.64     2434.73    135.69 o 
   1   0  12     4927.54     4743.23     65.51 o 
   2   0  12    22599.62    21930.56    240.84 o 
   3   0  12       86.63       86.91      4.00 o 
   4   0  12      588.18      563.09     15.82 o 
   5   0  12     1577.66     1508.64     84.60 o 
   6   0  12      568.09      547.67     16.77 o 
   7   0  12        3.71       11.18     38.24 o 
   8   0  12     2137.35     2156.45     54.52 o 
   9   0  12      102.29      130.13     40.35 o 
  10   0  12        6.54       10.61     35.51 o 
  11   0  12       14.63       42.29     80.59 o 
   1   1  12     3590.80     3499.50     40.94 o 
   2   1  12      300.58      296.80      7.32 o 
   3   1  12      289.19      349.00     17.63 o 
   4   1  12       97.94      118.58     10.09 o 
   5   1  12      338.96      312.76     27.87 o 
   6   1  12       43.12       39.38      6.79 o 
   7   1  12        0.14       19.94     13.48 o 
   8   1  12        1.36        0.00      0.85 o 
   9   1  12       21.26       29.75     47.43 o 
  10   1  12        2.93        6.60     52.46 o 
  11   1  12       11.38       28.44     21.57 o 
   0   2  12     1512.72     1562.08     79.54 o 
   1   2  12      394.71      410.67     21.47 o 
   2   2  12       17.75       20.55     23.74 o 
   3   2  12      355.26      440.28     36.22 o 
   4   2  12     1363.79     1268.30     24.34 o 
   5   2  12      255.54      253.79     10.27 o 
   6   2  12      339.79      405.41     39.70 o 
   7   2  12      110.86      118.25     11.40 o 
   8   2  12       24.76       42.34     18.19 o 
   9   2  12        7.27        8.12      2.35 o 
  10   2  12        8.11       16.56      8.73 o 
  11   2  12        6.17       34.19     36.97 o 
   1   3  12     6753.98     6561.59     52.66 o 
   2   3  12       11.58       15.45     10.85 o 
   3   3  12       61.20       58.68      6.42 o 
   4   3  12      585.58      550.80     32.63 o 
   5   3  12       41.50       52.56     24.47 o 
   6   3  12      745.67      711.58     16.98 o 
   7   3  12     1513.56     1478.94     80.75 o 
   8   3  12        0.05        4.05     19.41 o 
   9   3  12      215.53      208.52     29.95 o 
  10   3  12        1.39        9.72     23.08 o 
   0   4  12       18.74       65.25     46.53 o 
   1   4  12       10.33       28.48      9.20 o 
   2   4  12       46.83       94.69     50.11 o 
   3   4  12       25.07       38.11     29.89 o 
   4   4  12       90.44      120.38     31.31 o 
   5   4  12      299.57      302.92     25.35 o 
   6   4  12      997.13     1118.61     71.45 o 
   7   4  12       51.83       74.10     55.45 o 
   8   4  12      617.12      588.79     46.74 o 
   9   4  12       12.92       11.08     14.29 o 
  10   4  12       98.16      112.71     48.68 o 
   1   5  12     1029.02     1068.75     64.77 o 
   2   5  12        7.60       12.81     32.00 o 
   3   5  12      107.19      120.43     18.83 o 
   4   5  12     1098.18     1070.82     51.53 o 
   5   5  12      183.50      174.34     65.78 o 
   6   5  12        2.70        7.80     28.92 o 
   7   5  12      193.19      219.09     20.88 o 
   8   5  12       85.77       91.12     12.16 o 
   9   5  12        0.98        9.64     28.62 o 
   0   6  12       72.21       83.00     81.79 o 
   1   6  12      167.28      183.58     22.96 o 
   2   6  12       12.85       43.49     57.00 o 
   3   6  12        0.00        4.50      7.58 o 
   4   6  12       13.00       39.69     39.52 o 
   5   6  12      381.53      451.94     39.12 o 
   6   6  12       10.56       52.55     47.95 o 
   7   6  12       22.50       26.92      8.55 o 
   8   6  12        0.28       12.87     12.20 o 
   9   6  12        6.96       19.17     23.52 o 
   1   7  12       27.48       90.58     37.37 o 
   2   7  12      126.72      147.20     22.60 o 
   3   7  12        6.09       12.24     66.39 o 
   4   7  12      247.54      226.42     15.95 o 
   5   7  12        2.96       24.86     49.66 o 
   6   7  12        6.08       28.11     38.76 o 
   7   7  12       17.73       23.44     33.68 o 
   8   7  12        9.22       32.90     24.76 o 
   0   8  12        1.93        8.15     26.42 o 
   1   8  12       45.39       52.06     11.03 o 
   2   8  12        8.74       17.17      7.71 o 
   3   8  12       12.83       18.73     10.12 o 
   4   8  12        0.01        0.00     49.10 o 
   5   8  12        7.53       21.01     11.38 o 
   6   8  12        7.93       41.71     48.16 o 
   1   9  12        6.17       28.57     22.69 o 
   2   9  12        4.17       14.17     14.73 o 
   3   9  12       20.81       23.66     24.55 o 
   4   9  12        0.62       24.27     27.03 o 
   5   9  12        3.20       14.18     70.24 o 
   0  10  12       85.72      112.77    107.09 o 
   1  10  12        1.77        6.36     11.83 o 
   1   1  13       15.11       32.76     27.60 o 
   2   1  13      567.52      570.37     17.43 o 
   3   1  13        9.33       13.69      3.04 o 
   4   1  13      140.24      200.03     16.20 o 
   5   1  13       10.26       12.09     13.94 o 
   6   1  13      560.60      530.91     20.08 o 
   7   1  13      188.67      172.71     39.78 o 
   8   1  13       52.44       61.76     22.24 o 
   9   1  13       50.92       69.22     36.70 o 
  10   1  13        0.06       10.69     14.83 o 
  11   1  13        6.05       17.38     12.59 o 
   0   2  13        1.86       27.97     53.44 o 
   1   2  13      366.69      379.23     13.32 o 
   2   2  13     2294.06     2210.05     24.95 o 
   3   2  13       46.05       61.24      9.64 o 
   4   2  13      711.62      676.74     26.86 o 
   5   2  13       10.83       22.60     36.54 o 
   6   2  13        5.54       11.79      3.30 o 
   7   2  13      298.64      296.12     22.13 o 
   8   2  13     1217.12     1184.65     28.93 o 
   9   2  13       41.96       40.76      7.48 o 
  10   2  13       44.61       41.89     16.63 o 
   1   3  13      650.85      677.98     28.25 o 
   2   3  13      219.69      237.04     24.86 o 
   3   3  13      551.36      606.21     37.19 o 
   4   3  13      436.71      473.77     20.73 o 
   5   3  13      932.31     1070.53     58.71 o 
   6   3  13        1.36       19.23     20.18 o 
   7   3  13       75.80       80.52      8.75 o 
   8   3  13       50.18       81.92     25.68 o 
   9   3  13       37.08       47.17      8.31 o 
  10   3  13       50.82       77.96     29.95 o 
   0   4  13      756.93      685.82     61.02 o 
   1   4  13        5.60       21.10     11.99 o 
   2   4  13       33.57       69.87     46.10 o 
   3   4  13      427.40      386.74     14.73 o 
   4   4  13        2.46       11.69      7.58 o 
   5   4  13      363.02      324.23     19.45 o 
   6   4  13       67.47       72.47      3.35 o 
   7   4  13        5.32       18.16      9.31 o 
   8   4  13       18.22       18.70     10.15 o 
   9   4  13        7.39       13.08     43.51 o 
  10   4  13       16.80       47.87     33.88 o 
   1   5  13      130.32      153.78     33.97 o 
   2   5  13       17.49       47.15     55.80 o 
   3   5  13      428.45      432.94     27.31 o 
   4   5  13      125.21      175.53     22.82 o 
   5   5  13      985.38      903.90     18.68 o 
   6   5  13       17.34       20.88     18.44 o 
   7   5  13      462.64      396.69     47.84 o 
   8   5  13        1.60        4.75      3.15 o 
   9   5  13        2.98       10.13     36.53 o 
   0   6  13      380.29      479.38    118.21 o 
   1   6  13       25.40       45.78     21.58 o 
   2   6  13      281.29      308.34     28.79 o 
   3   6  13       89.17      100.97     27.06 o 
   4   6  13        7.82       20.51      9.08 o 
   5   6  13       39.58       64.17     61.51 o 
   6   6  13      193.09      184.90     32.29 o 
   7   6  13        2.26       35.32     24.86 o 
   8   6  13      191.18      243.36     59.66 o 
   1   7  13      439.64      408.42     44.62 o 
   2   7  13       26.78       54.31     14.44 o 
   3   7  13      165.68      228.93     42.44 o 
   4   7  13       56.94      114.15     32.10 o 
   5   7  13       76.06       67.11     13.37 o 
   6   7  13        9.65       46.78     49.43 o 
   7   7  13        2.10        7.05     42.90 o 
   8   7  13       32.47       53.36     25.07 o 
   0   8  13       53.24       56.99     53.27 o 
   1   8  13        4.08        8.73     14.36 o 
   2   8  13      111.05      125.88     19.54 o 
   3   8  13       13.33       27.62     81.05 o 
   4   8  13       39.49       57.37     66.93 o 
   5   8  13        0.48        3.57     13.45 o 
   6   8  13        0.98        3.75      9.75 o 
   1   9  13       28.59       27.27     15.64 o 
   2   9  13        2.89        8.67     33.10 o 
   3   9  13        0.37        4.68     25.33 o 
   4   9  13        5.14       32.83     54.86 o 
   0  10  13        2.62       14.48     79.31 o 
   0   0  14     5390.22     5297.93     94.56 o 
   1   0  14     5937.88     5986.41     68.75 o 
   2   0  14      467.90      453.23     14.50 o 
   3   0  14      127.32      143.48     23.64 o 
   4   0  14     4936.67     4638.61     41.55 o 
   5   0  14     1576.90     1480.71     31.64 o 
   6   0  14       77.97      120.78     12.72 o 
   7   0  14      202.09      184.92     22.02 o 
   8   0  14      977.79      887.70     22.70 o 
   9   0  14        9.95       15.91      3.58 o 
  10   0  14      168.95      195.28     52.77 o 
  11   0  14       23.30       56.02     64.48 o 
   1   1  14      741.67      735.36     18.16 o 
   2   1  14      703.71      746.67     25.97 o 
   3   1  14       76.56      100.34     10.29 o 
   4   1  14       21.20       38.48     14.46 o 
   5   1  14      105.01      202.57     34.28 o 
   6   1  14      465.17      463.10     16.65 o 
   7   1  14       14.57       30.42     13.93 o 
   8   1  14       84.04       90.53      7.11 o 
   9   1  14       46.98       68.77     17.99 o 
  10   1  14       95.74       97.19     10.17 o 
   0   2  14     1001.92     1283.47     78.39 o 
   1   2  14        9.81       19.57     15.19 o 
   2   2  14     1162.54     1201.47     66.55 o 
   3   2  14       13.76       18.23      5.35 o 
   4   2  14        0.61        5.81     18.51 o 
   5   2  14      477.24      467.35     18.97 o 
   6   2  14        1.79       16.75     23.63 o 
   7   2  14      314.26      293.67      4.03 o 
   8   2  14        0.88       26.41     30.25 o 
   9   2  14       10.71       13.77      7.63 o 
  10   2  14        1.66        8.75     22.06 o 
   1   3  14     1918.48     1825.96     18.66 o 
   2   3  14       10.77       22.62     14.04 o 
   3   3  14      393.56      389.00     16.76 o 
   4   3  14      660.18      677.37     17.49 o 
   5   3  14      138.61      160.65     27.08 o 
   6   3  14      517.20      488.03     14.49 o 
   7   3  14      316.06      319.42     35.19 o 
   8   3  14        3.06        8.02     29.85 o 
   9   3  14        1.75        6.69     17.85 o 
  10   3  14        0.22        3.26     24.87 o 
   0   4  14      154.37      147.39     25.10 o 
   1   4  14      270.69      294.16     40.69 o 
   2   4  14        9.96       25.63     21.87 o 
   3   4  14      611.44      663.39     34.71 o 
   4   4  14     1000.46      993.75     35.34 o 
   5   4  14      384.54      381.91     20.47 o 
   6   4  14      399.52      376.16     18.18 o 
   7   4  14        3.79       10.30      5.35 o 
   8   4  14       33.50       57.97     20.99 o 
   9   4  14        0.00        1.05     26.41 o 
  10   4  14       79.58       73.31     24.76 o 
   1   5  14      380.99      374.02     11.15 o 
   2   5  14       70.51       73.41     17.15 o 
   3   5  14      164.87      170.43     29.42 o 
   4   5  14      156.00      189.95     48.36 o 
   5   5  14      902.66      846.77     25.38 o 
   6   5  14       47.19       54.40      6.10 o 
   7   5  14      172.18      164.06     10.73 o 
   8   5  14        0.56        2.08     27.96 o 
   9   5  14       48.42       60.45     11.97 o 
   0   6  14      834.72      772.19     29.81 o 
   1   6  14      157.09      147.79     44.26 o 
   2   6  14        1.87        8.68     50.07 o 
   3   6  14       93.31      106.35     26.53 o 
   4   6  14      292.92      349.39     29.83 o 
   5   6  14       82.07      118.38     50.68 o 
   6   6  14        0.05        0.99     10.07 o 
   7   6  14       95.90       80.39     37.36 o 
   8   6  14       72.58       85.51     23.58 o 
   1   7  14      121.65      152.10     18.71 o 
   2   7  14      182.79      198.19     38.52 o 
   3   7  14       13.77       31.88     14.82 o 
   4   7  14       27.66       54.49     28.52 o 
   5   7  14        0.75        8.75     29.56 o 
   6   7  14        0.09        7.12     41.33 o 
   7   7  14       13.22       47.19     53.02 o 
   0   8  14      114.54      149.86     42.96 o 
   1   8  14      120.88      157.29     57.53 o 
   2   8  14        0.66        3.51     10.08 o 
   3   8  14        1.21       21.97     16.61 o 
   4   8  14       35.79       41.34     11.24 o 
   5   8  14       21.99       25.09     28.19 o 
   6   8  14        0.33        5.03     25.94 o 
   1   9  14       37.95       39.24     11.32 o 
   2   9  14       44.42       37.89      5.13 o 
   3   9  14        0.42        0.00      1.38 o 
   4   9  14       44.63       68.50     45.40 o 
   1   1  15      447.50      421.04     23.06 o 
   2   1  15        0.09        8.86      7.09 o 
   3   1  15      168.01      204.58     11.98 o 
   4   1  15      207.29      220.65     11.67 o 
   5   1  15       72.31      110.84     17.15 o 
   6   1  15        3.43       23.40      8.98 o 
   7   1  15        1.07        9.34      4.08 o 
   8   1  15      155.25      207.04     19.60 o 
   9   1  15        0.87       12.32     20.10 o 
  10   1  15        9.43       22.66      7.28 o 
   0   2  15     1584.56     1535.10     67.01 o 
   1   2  15      427.90      455.78     20.93 o 
   2   2  15      457.92      459.20     16.50 o 
   3   2  15      202.01      267.76     21.75 o 
   4   2  15      774.17      708.27     48.18 o 
   5   2  15       32.20       51.41     19.69 o 
   6   2  15       63.18       84.68     19.34 o 
   7   2  15      200.24      185.88     30.19 o 
   8   2  15       13.13       20.45      7.13 o 
   9   2  15        1.76       23.31     27.86 o 
  10   2  15       24.10       43.86     41.42 o 
   1   3  15     1049.18     1320.91     44.01 o 
   2   3  15        0.06        9.11     16.66 o 
   3   3  15       90.63      119.72     39.06 o 
   4   3  15     1143.09     1097.45     36.34 o 
   5   3  15       98.95      137.28     18.07 o 
   6   3  15        0.01        5.66     21.98 o 
   7   3  15        0.49        1.86      5.81 o 
   8   3  15        4.25       18.52     12.27 o 
   9   3  15       10.19       40.36     24.40 o 
  10   3  15       12.05       20.48      7.59 o 
   0   4  15      466.11      546.89     67.57 o 
   1   4  15       94.10       99.18     13.89 o 
   2   4  15      129.14      208.23     35.58 o 
   3   4  15      221.62      223.83     19.15 o 
   4   4  15      221.21      271.79     34.56 o 
   5   4  15        0.24        0.00     17.88 o 
   6   4  15       20.33       45.28     21.16 o 
   7   4  15        0.39        1.60     27.46 o 
   8   4  15        0.44        0.00      1.07 o 
   9   4  15       97.48      101.51     10.02 o 
   1   5  15        2.36       23.65     49.40 o 
   2   5  15      183.42      166.42     17.35 o 
   3   5  15      384.01      361.84     35.44 o 
   4   5  15        5.66       31.17     33.50 o 
   5   5  15      569.05      579.09     27.69 o 
   6   5  15      161.67      189.03     29.70 o 
   7   5  15       17.07       56.89     51.36 o 
   8   5  15       54.97       58.37      7.21 o 
   9   5  15       26.13       22.99      4.01 o 
   0   6  15      111.34      121.23     16.65 o 
   1   6  15       84.57       86.50     10.92 o 
   2   6  15        4.73       36.44     25.12 o 
   3   6  15      142.95      247.57     54.65 o 
   4   6  15      527.38      493.66     50.22 o 
   5   6  15      168.49      196.95     30.80 o 
   6   6  15      163.60      161.24     10.57 o 
   7   6  15       10.04       31.85     19.39 o 
   8   6  15       61.58       83.32     32.10 o 
   1   7  15       17.61       19.68     15.44 o 
   2   7  15       61.29       61.16      6.65 o 
   3   7  15      257.37      324.88     33.63 o 
   4   7  15        1.35        9.70     47.00 o 
   5   7  15        0.27       15.14     90.74 o 
   6   7  15        5.65       15.13     86.69 o 
   7   7  15        3.80       13.54      7.63 o 
   0   8  15       31.58       42.20     35.30 o 
   1   8  15       14.58       32.50     26.67 o 
   2   8  15      126.64      173.20     38.05 o 
   3   8  15        5.92       39.07     57.98 o 
   4   8  15        3.41       11.22     61.68 o 
   5   8  15        0.19        0.00     20.23 o 
   6   8  15       22.96       39.89     49.85 o 
   1   9  15        2.41       17.00      7.48 o 
   2   9  15        0.86       24.69     42.58 o 
   3   9  15        0.01        9.42     12.25 o 
   4   9  15        6.60       12.29     75.45 o 
   0   0  16     5269.49     5062.36     99.17 o 
   1   0  16      141.42      128.46     10.45 o 
   2   0  16     2036.39     2031.80     39.65 o 
   3   0  16      376.73      368.62     29.81 o 
   4   0  16      539.41      590.48     47.63 o 
   5   0  16      172.61      231.98     43.97 o 
   6   0  16       54.60      109.91     39.41 o 
   7   0  16       99.57       91.74     27.31 o 
   8   0  16        8.87       44.94     42.63 o 
   9   0  16        5.35       16.32     66.80 o 
  10   0  16       14.92       26.30     32.42 o 
   1   1  16      599.08      609.98     30.20 o 
   2   1  16       70.98       85.07     20.38 o 
   3   1  16     3343.63     3533.89     33.07 o 
   4   1  16      295.93      292.73     25.13 o 
   5   1  16       86.49       85.32     16.04 o 
   6   1  16      254.53      308.10     24.62 o 
   7   1  16      145.63      186.73     23.08 o 
   8   1  16        7.24       12.57      4.48 o 
   9   1  16        9.95       49.99     43.46 o 
  10   1  16      109.60      106.11     49.03 o 
   0   2  16     2701.05     2660.87     49.95 o 
   1   2  16      114.55      119.99     32.07 o 
   2   2  16      586.37      527.95     30.63 o 
   3   2  16       12.67       16.85     15.80 o 
   4   2  16     1227.18     1197.46    111.78 o 
   5   2  16      363.16      374.05     28.95 o 
   6   2  16      592.49      531.87     11.77 o 
   7   2  16       34.05       50.37      7.90 o 
   8   2  16        0.73        5.23      7.05 o 
   9   2  16        6.94       10.53     79.63 o 
  10   2  16        0.24        0.00      1.20 o 
   1   3  16      392.17      380.65     21.03 o 
   2   3  16      515.61      505.16     25.63 o 
   3   3  16       52.04       77.23     31.70 o 
   4   3  16      365.94      386.34     26.01 o 
   5   3  16       15.58       46.02     21.45 o 
   6   3  16      304.82      378.65     34.62 o 
   7   3  16      127.39      130.74      8.36 o 
   8   3  16       13.44       38.16     35.28 o 
   9   3  16       44.97       69.38     58.11 o 
  10   3  16       11.49       35.86     22.47 o 
   0   4  16      291.49      299.86     35.82 o 
   1   4  16      857.18      810.17     16.32 o 
   2   4  16      149.91      234.21     65.04 o 
   3   4  16      249.20      247.70     43.94 o 
   4   4  16      354.91      386.74     19.47 o 
   5   4  16      589.48      617.12     35.03 o 
   6   4  16      491.91      441.46     27.20 o 
   7   4  16      179.12      228.76     32.39 o 
   8   4  16      135.05      195.57     19.13 o 
   9   4  16       32.19       37.59     15.88 o 
   1   5  16      113.13      216.27     35.83 o 
   2   5  16      187.01      201.17     29.92 o 
   3   5  16      154.77      228.93     34.36 o 
   4   5  16       15.04       39.56     87.74 o 
   5   5  16       18.40       39.76     25.99 o 
   6   5  16       92.03      101.12     22.06 o 
   7   5  16       27.85       49.63     21.00 o 
   8   5  16       12.46       11.56      4.21 o 
   9   5  16        4.69       14.42     12.71 o 
   0   6  16      116.68      112.58      4.53 o 
   1   6  16       21.21       27.99     11.81 o 
   2   6  16        1.04        0.96      1.07 o 
   3   6  16      192.55      224.50     34.23 o 
   4   6  16       53.48       78.42     48.18 o 
   5   6  16        0.33       14.10     32.61 o 
   6   6  16       11.18       21.00     81.97 o 
   7   6  16       16.57       30.43     13.27 o 
   8   6  16        4.49       23.03     27.07 o 
   1   7  16       93.42       81.29     24.62 o 
   2   7  16      130.29      149.82     25.79 o 
   3   7  16        8.22       25.39     83.58 o 
   4   7  16        0.67        4.98     26.90 o 
   5   7  16       60.90       88.44     70.01 o 
   6   7  16       20.21       36.25     49.24 o 
   7   7  16       84.61       77.92      8.65 o 
   0   8  16       83.84       81.80     27.64 o 
   1   8  16       24.35       39.25     46.94 o 
   2   8  16        3.17       24.34     37.24 o 
   3   8  16        0.03        4.11     21.52 o 
   4   8  16        3.23       19.79     51.33 o 
   5   8  16       12.87       28.24     10.14 o 
   1   9  16      102.56      124.92     33.26 o 
   2   9  16       22.92       20.32      7.74 o 
   3   9  16       31.44       59.88     64.63 o 
   1   1  17     1794.94     1755.09     33.16 o 
   2   1  17       20.21       33.68     22.20 o 
   3   1  17      380.68      367.51     27.27 o 
   4   1  17      235.44      258.04     22.61 o 
   5   1  17        2.20        8.90     32.04 o 
   6   1  17       67.73       97.32     23.74 o 
   7   1  17       81.34       79.70      8.26 o 
   8   1  17       16.70       23.66     16.02 o 
   9   1  17       18.80       23.86     12.20 o 
  10   1  17       63.98       85.74     54.46 o 
   0   2  17      169.04      206.31     47.01 o 
   1   2  17      282.55      271.24     38.42 o 
   2   2  17      498.13      510.11     20.00 o 
   3   2  17       69.10       69.24      8.52 o 
   4   2  17       36.83       64.81     42.27 o 
   5   2  17       57.86       68.58     10.90 o 
   6   2  17       42.54       54.65     10.31 o 
   7   2  17       17.23       46.53     20.54 o 
   8   2  17       26.20       45.65     31.44 o 
   9   2  17      124.77      147.30     18.54 o 
  10   2  17       11.86       27.19     29.36 o 
   1   3  17        4.40       14.35      8.17 o 
   2   3  17        1.12        6.38     17.14 o 
   3   3  17        0.46       15.72     20.52 o 
   4   3  17       10.33       11.77      2.39 o 
   5   3  17       37.66       70.24     32.70 o 
   6   3  17      118.27      137.83     13.14 o 
   7   3  17      114.04      103.14      7.39 o 
   8   3  17      127.36      155.95     26.90 o 
   9   3  17       29.64       38.53     17.04 o 
   0   4  17        8.40       33.83     46.39 o 
   1   4  17      126.46      163.61     24.63 o 
   2   4  17       94.14      107.15     23.18 o 
   3   4  17      142.37      147.92     20.97 o 
   4   4  17        0.01        0.10      1.38 o 
   5   4  17      105.84      108.79     20.80 o 
   6   4  17        3.61        4.82      2.28 o 
   7   4  17       47.52       48.19     31.88 o 
   8   4  17        1.31       16.29     12.55 o 
   9   4  17       28.87       42.71     25.62 o 
   1   5  17      102.56      148.42     35.36 o 
   2   5  17      131.31      146.81     24.12 o 
   3   5  17        4.18       26.86     16.63 o 
   4   5  17       60.40       92.75     81.13 o 
   5   5  17       71.26       66.83     20.46 o 
   6   5  17        2.31       19.89     39.05 o 
   7   5  17      143.51      228.74     41.95 o 
   8   5  17        1.51       13.71     11.22 o 
   0   6  17        3.57       34.47     58.99 o 
   1   6  17      252.84      265.19     20.08 o 
   2   6  17      471.92      430.27     15.90 o 
   3   6  17       66.04       98.01     19.95 o 
   4   6  17       75.07       93.04     35.66 o 
   5   6  17       99.48      181.61     80.91 o 
   6   6  17       10.74       21.73     83.58 o 
   7   6  17      122.17      128.59     57.89 o 
   8   6  17       43.61       61.40     23.93 o 
   1   7  17       35.58       68.42     60.28 o 
   2   7  17       22.91       30.48     12.05 o 
   3   7  17       24.07       58.90     48.41 o 
   4   7  17       57.29       68.00     19.80 o 
   5   7  17       79.07       78.65     42.87 o 
   6   7  17        8.61       15.68     60.32 o 
   7   7  17        2.58       26.58     33.26 o 
   0   8  17       80.47      146.24     55.08 o 
   1   8  17       69.57       83.08     36.82 o 
   2   8  17        6.94       14.06     41.68 o 
   3   8  17        1.10        5.94     24.08 o 
   4   8  17       15.72       24.63     19.88 o 
   5   8  17        9.14       16.19     15.21 o 
   1   9  17       25.68       28.13     10.69 o 
   2   9  17       91.98      120.05     31.39 o 
   3   9  17        0.33        6.89     12.69 o 
   0   0  18     1088.13     1358.50     91.26 o 
   1   0  18        0.93       29.32     29.62 o 
   2   0  18      136.98      236.32     42.50 o 
   3   0  18       31.27       85.98     84.54 o 
   4   0  18       61.36      112.61     28.98 o 
   5   0  18      123.24      244.32     64.94 o 
   6   0  18       79.42       71.97     55.36 o 
   7   0  18       69.13       83.63     53.42 o 
   8   0  18      126.80      162.16     15.92 o 
   9   0  18        9.83       22.04    167.90 o 
  10   0  18       15.57       34.73    162.16 o 
   1   1  18      870.30      878.09     31.38 o 
   2   1  18      248.53      273.30     14.69 o 
   3   1  18      161.40      200.03     18.12 o 
   4   1  18      198.95      293.52     37.10 o 
   5   1  18       14.72       45.74     27.25 o 
   6   1  18      236.24      220.16     26.79 o 
   7   1  18       44.10       52.28     14.63 o 
   8   1  18       28.60       52.41     26.27 o 
   9   1  18       13.53       12.71     12.89 o 
  10   1  18       63.64       67.78     72.57 o 
   0   2  18     1798.41     1730.15     53.35 o 
   1   2  18      767.11      724.86     13.00 o 
   2   2  18      271.47      278.44     20.44 o 
   3   2  18      922.37      862.73     18.50 o 
   4   2  18       10.13       55.37     55.89 o 
   5   2  18        4.11       22.23     40.81 o 
   6   2  18       89.11       89.36     25.96 o 
   7   2  18        6.70       14.47     40.80 o 
   8   2  18        4.92        7.46      7.27 o 
   9   2  18       68.98       95.36     61.15 o 
  10   2  18        9.30       25.11     47.42 o 
   1   3  18      154.89      200.90     25.93 o 
   2   3  18       33.80       64.67     40.56 o 
   3   3  18      546.31      592.31     33.83 o 
   4   3  18       15.63       31.56      9.07 o 
   5   3  18      119.73      175.22     20.72 o 
   6   3  18       27.10       30.94     29.38 o 
   7   3  18       12.07       13.66      7.45 o 
   8   3  18       26.87       28.16      9.99 o 
   9   3  18       19.50       35.29     14.90 o 
   0   4  18        0.02        7.08     35.36 o 
   1   4  18      429.53      460.06     65.08 o 
   2   4  18      828.88      751.62     45.22 o 
   3   4  18      222.12      195.46     16.43 o 
   4   4  18      195.15      307.68     51.43 o 
   5   4  18      244.32      266.33     21.95 o 
   6   4  18      190.19      231.10     62.63 o 
   7   4  18       70.88       79.52     20.85 o 
   8   4  18      399.57      412.76     69.91 o 
   9   4  18      481.35      400.25     64.98 o 
   1   5  18       13.20       22.92     35.59 o 
   2   5  18      134.98      145.34     25.75 o 
   3   5  18      861.70      883.45     34.31 o 
   4   5  18      375.04      427.25     72.45 o 
   5   5  18      114.87      167.09     36.49 o 
   6   5  18        1.10       25.01     24.92 o 
   7   5  18        3.34       34.24     32.97 o 
   8   5  18        1.11       13.45     12.06 o 
   0   6  18      625.03      599.37     25.03 o 
   1   6  18      176.60      275.19     44.58 o 
   2   6  18        0.34       20.04     15.58 o 
   3   6  18        3.37       32.06     66.53 o 
   4   6  18        8.29        9.70      4.66 o 
   5   6  18        1.28       10.80     11.73 o 
   6   6  18        2.50       24.27     33.97 o 
   7   6  18       48.07       57.53     46.18 o 
   1   7  18       29.57       39.22     57.60 o 
   2   7  18      408.75      368.25     44.64 o 
   3   7  18       53.64       77.94     42.61 o 
   4   7  18       60.69       66.99     32.78 o 
   5   7  18        1.59        2.26      3.08 o 
   6   7  18        3.05       34.67     66.88 o 
   0   8  18       62.01       85.31     66.27 o 
   1   8  18        5.89       30.17     31.01 o 
   2   8  18       46.80       56.86     28.16 o 
   3   8  18        5.45       18.81     73.10 o 
   4   8  18        1.41       50.93     98.31 o 
   5   8  18        2.22       12.07     68.62 o 
   1   9  18        0.40        4.26     18.38 o 
   2   9  18        2.15        2.17      3.38 o 
   1   1  19      621.74      611.94     16.28 o 
   2   1  19       26.48       30.51     10.72 o 
   3   1  19        6.36       29.33     11.93 o 
   4   1  19       19.07       26.52      8.38 o 
   5   1  19      147.74      152.29     18.38 o 
   6   1  19      142.58      155.89     32.99 o 
   7   1  19       53.97       53.05     11.79 o 
   8   1  19        3.48        4.42     22.16 o 
   9   1  19       23.09       50.78     85.77 o 
  10   1  19       15.24       40.62     89.70 o 
   0   2  19        3.25       21.07     34.98 o 
   1   2  19      877.85      856.57     24.57 o 
   2   2  19      123.38      188.85     36.74 o 
   3   2  19      634.37      643.94     20.23 o 
   4   2  19      197.35      257.22     46.98 o 
   5   2  19       17.14       35.31     39.01 o 
   6   2  19       25.16       23.42     37.10 o 
   7   2  19       15.92       40.28     20.63 o 
   8   2  19       69.33       80.09     27.21 o 
   9   2  19      104.66      113.84    112.39 o 
   1   3  19        9.57       41.05     58.34 o 
   2   3  19       51.06       75.40     18.00 o 
   3   3  19      293.29      332.59     20.00 o 
   4   3  19      144.50      198.46     22.60 o 
   5   3  19      221.65      213.12     31.31 o 
   6   3  19      102.15      103.38     12.53 o 
   7   3  19      209.05      217.78     24.82 o 
   8   3  19       65.54       77.14     56.27 o 
   9   3  19        4.17       18.78     75.41 o 
   0   4  19      337.42      336.10     28.44 o 
   1   4  19      114.63      115.30     12.35 o 
   2   4  19       20.83       48.38     23.11 o 
   3   4  19        8.99       18.80     13.08 o 
   4   4  19      286.41      296.29     29.63 o 
   5   4  19        0.57        2.43     31.12 o 
   6   4  19      116.59      121.36     12.88 o 
   7   4  19       46.74       64.12     60.54 o 
   8   4  19       12.31       33.96     58.21 o 
   9   4  19       42.53       64.31     39.97 o 
   1   5  19        2.22       17.75     30.70 o 
   2   5  19     1338.64     1458.25     41.84 o 
   3   5  19       40.37       76.92     13.96 o 
   4   5  19       20.40       32.82     15.75 o 
   5   5  19        9.88       16.36     29.01 o 
   6   5  19       23.92       41.02     14.62 o 
   7   5  19        1.59        6.94     29.52 o 
   8   5  19      100.05       92.11     10.36 o 
   0   6  19     2165.26     2004.47     65.26 o 
   1   6  19      465.80      436.50     45.33 o 
   2   6  19      136.65      173.00     36.04 o 
   3   6  19      248.59      255.52     22.40 o 
   4   6  19       56.27       61.42     10.85 o 
   5   6  19       43.81       53.32     10.50 o 
   6   6  19       25.94       43.72     18.52 o 
   7   6  19        1.40       10.54     70.05 o 
   1   7  19        3.05       13.66     63.32 o 
   2   7  19       49.48       70.04     34.06 o 
   3   7  19        4.28       41.30     75.71 o 
   4   7  19        4.58       30.06     29.73 o 
   5   7  19       65.50       57.75     35.69 o 
   6   7  19       16.92       17.24     17.61 o 
   0   8  19       40.12       47.50     51.04 o 
   1   8  19       19.26       36.38     14.47 o 
   2   8  19      109.61      108.80     55.81 o 
   3   8  19       50.46       74.04     57.56 o 
   4   8  19        2.80       20.09     67.97 o 
   0   0  20     2775.89     2867.18     76.41 o 
   1   0  20      896.88      844.84     79.02 o 
   2   0  20      297.72      320.38     20.44 o 
   3   0  20        6.15       33.72     33.94 o 
   4   0  20      289.54      325.05     78.89 o 
   5   0  20      266.59      276.26     38.57 o 
   6   0  20      510.40      482.66     14.01 o 
   7   0  20      390.51      374.49     14.97 o 
   8   0  20      138.61      201.19     77.40 o 
   9   0  20      443.88      522.87    153.77 o 
   1   1  20       72.98      133.36     20.99 o 
   2   1  20       20.70       36.56     20.60 o 
   3   1  20      350.44      352.16     17.75 o 
   4   1  20        9.93       48.71     39.10 o 
   5   1  20       69.92       88.47     20.89 o 
   6   1  20       55.81       74.87     30.27 o 
   7   1  20        4.88       13.41     17.63 o 
   8   1  20        5.54       11.35     54.54 o 
   9   1  20        2.88       14.25    110.92 o 
   0   2  20       18.76      116.74     61.70 o 
   1   2  20     1603.16     1482.17     13.96 o 
   2   2  20      648.59      610.82     13.40 o 
   3   2  20      660.66      750.48     40.36 o 
   4   2  20      104.14      191.16     42.87 o 
   5   2  20        0.54        3.87     18.74 o 
   6   2  20        0.08        1.26     12.19 o 
   7   2  20      132.13      152.79     26.74 o 
   8   2  20       49.23       60.91     10.15 o 
   9   2  20        0.29        9.40     73.68 o 
   1   3  20      257.49      252.65     17.53 o 
   2   3  20        6.55       38.81     50.80 o 
   3   3  20      640.72      611.98      8.01 o 
   4   3  20      210.43      265.12     27.35 o 
   5   3  20        8.89       16.26      7.41 o 
   6   3  20        0.80        5.43     14.25 o 
   7   3  20       15.61       15.21     42.74 o 
   8   3  20       37.60       57.32     50.11 o 
   9   3  20       31.31       62.15     58.31 o 
   0   4  20      133.26      167.40     63.05 o 
   1   4  20      714.02      807.31     59.21 o 
   2   4  20       37.37       53.97     40.17 o 
   3   4  20      109.04      103.73      5.37 o 
   4   4  20       44.77       60.22     21.50 o 
   5   4  20       84.11       81.30      8.03 o 
   6   4  20       58.44       79.21     33.21 o 
   7   4  20      121.31      124.66     65.06 o 
   8   4  20        0.10        7.47     12.65 o 
   1   5  20       97.18      168.94     45.43 o 
   2   5  20      235.07      236.33     23.23 o 
   3   5  20      137.67      156.20     47.63 o 
   4   5  20        7.84       16.48     12.68 o 
   5   5  20       12.22       18.20     62.66 o 
   6   5  20       60.99       58.12     10.05 o 
   7   5  20       85.19       85.59     10.76 o 
   8   5  20        2.73       12.50     35.90 o 
   0   6  20      245.47      245.42     33.64 o 
   1   6  20       27.36       31.58     11.25 o 
   2   6  20       35.46       38.18     53.55 o 
   3   6  20       26.65       37.39     16.64 o 
   4   6  20       25.57       35.65      8.79 o 
   5   6  20       34.80       54.84     25.64 o 
   6   6  20        3.09        6.15     12.99 o 
   7   6  20        1.18        3.17     46.09 o 
   1   7  20      199.66      251.16     47.55 o 
   2   7  20       18.12       33.10     21.30 o 
   3   7  20      123.56      114.80     28.93 o 
   4   7  20       14.22       25.21     10.39 o 
   5   7  20       28.15       54.58     59.17 o 
   0   8  20        4.79       40.76     56.54 o 
   1   8  20      131.05      121.50     23.74 o 
   2   8  20       32.35       31.83     11.84 o 
   3   8  20       46.96       49.97      7.13 o 
   4   8  20       47.64       79.25     97.42 o 
   1   1  21      208.54      241.52     23.47 o 
   2   1  21       41.99       46.31      8.33 o 
   3   1  21        1.43        6.68      7.52 o 
   4   1  21       27.56       33.16     15.48 o 
   5   1  21      200.60      191.86     46.78 o 
   6   1  21       13.24       27.24     28.70 o 
   7   1  21       95.20       89.07     24.99 o 
   8   1  21       43.14       65.49     32.54 o 
   9   1  21       30.72       48.12     84.61 o 
   0   2  21      492.52      537.82     68.97 o 
   1   2  21     1366.57     1374.78     31.89 o 
   2   2  21        5.21       13.72      5.82 o 
   3   2  21        4.08       11.90     25.24 o 
   4   2  21       94.59      123.30     54.60 o 
   5   2  21      564.20      513.10     36.02 o 
   6   2  21       11.60       43.28     50.76 o 
   7   2  21       24.29       25.54      8.62 o 
   8   2  21       16.67       40.34     46.70 o 
   9   2  21        9.17       16.91     13.05 o 
   1   3  21       47.93       83.35     35.39 o 
   2   3  21      911.22      897.16     18.08 o 
   3   3  21        1.17        2.88      6.71 o 
   4   3  21       26.35       35.22     13.26 o 
   5   3  21        3.21       34.81     30.52 o 
   6   3  21       14.57       35.71     24.86 o 
   7   3  21        8.00       30.59     41.92 o 
   8   3  21       32.41       38.52      8.79 o 
   0   4  21      757.19      693.14     41.33 o 
   1   4  21       39.44       65.78     22.50 o 
   2   4  21      245.38      256.58     15.82 o 
   3   4  21      151.06      166.98     15.70 o 
   4   4  21      344.74      358.16     46.29 o 
   5   4  21       21.07       43.88     23.95 o 
   6   4  21       58.56       51.79      6.03 o 
   7   4  21       10.27       34.73     42.84 o 
   8   4  21       40.00       37.68     10.54 o 
   1   5  21        2.11       18.13     14.99 o 
   2   5  21      252.25      235.79     18.90 o 
   3   5  21        0.37        9.51     28.00 o 
   4   5  21       18.61       45.62     40.20 o 
   5   5  21        6.13       30.96     41.81 o 
   6   5  21      158.01      234.14     61.15 o 
   7   5  21        0.80        6.36      7.38 o 
   0   6  21      353.55      333.81     20.53 o 
   1   6  21      155.65      251.27     90.69 o 
   2   6  21      146.32      165.05     46.74 o 
   3   6  21        2.18       11.64     21.40 o 
   4   6  21       24.47       56.42     33.55 o 
   5   6  21       15.23       39.57     43.06 o 
   6   6  21        7.44       18.73      9.10 o 
   1   7  21       33.06       57.20     28.22 o 
   2   7  21        3.21        6.69     63.04 o 
   3   7  21       28.30       61.96     89.70 o 
   4   7  21        8.81       12.84     21.80 o 
   5   7  21        1.96       12.36     19.49 o 
   0   8  21        4.73       42.94     66.25 o 
   1   8  21       43.64       54.81     19.59 o 
   2   8  21       25.13       37.36     14.85 o 
   3   8  21       69.23       99.26     81.01 o 
   0   0  22        9.32        9.17      2.39 o 
   1   0  22      829.89      991.28     95.11 o 
   2   0  22       52.06       57.74     11.08 o 
   3   0  22      157.22      223.95     29.01 o 
   4   0  22      716.58      803.15     64.48 o 
   5   0  22       50.34      139.09    106.76 o 
   6   0  22      328.88      402.65     95.59 o 
   7   0  22        1.52       47.22     97.88 o 
   8   0  22       10.81       20.03     53.48 o 
   9   0  22      113.18      263.23    143.71 o 
   1   1  22       21.93       64.26     49.42 o 
   2   1  22       37.10       33.97     13.07 o 
   3   1  22      245.64      266.38     23.15 o 
   4   1  22       57.70       60.70     13.68 o 
   5   1  22      138.72      166.08     48.65 o 
   6   1  22        1.06        9.55     44.34 o 
   7   1  22        5.46       10.88     45.15 o 
   8   1  22        6.34       11.51     51.80 o 
   9   1  22        2.55       13.12     67.17 o 
   0   2  22     1612.79     1794.28     55.90 o 
   1   2  22     1006.13      973.18     56.07 o 
   2   2  22      152.19      141.42      9.57 o 
   3   2  22      393.62      438.47     24.06 o 
   4   2  22       79.63      109.54     36.98 o 
   5   2  22      115.94      136.28     37.56 o 
   6   2  22       16.80       22.85      6.12 o 
   7   2  22        2.77       20.59     14.95 o 
   8   2  22        0.30        9.29     12.33 o 
   1   3  22       36.95       52.41     35.85 o 
   2   3  22      110.98      255.00     57.49 o 
   3   3  22     1386.75     1309.03     19.40 o 
   4   3  22       28.81       27.55      9.55 o 
   5   3  22      131.56      201.39     33.88 o 
   6   3  22       17.60       47.67     34.43 o 
   7   3  22        6.49       16.69     21.49 o 
   8   3  22       53.07       90.19     69.87 o 
   0   4  22        0.12        0.00     16.04 o 
   1   4  22      513.19      463.15     26.78 o 
   2   4  22      241.93      324.92     47.03 o 
   3   4  22        7.98       16.67      6.89 o 
   4   4  22      294.62      328.55     54.18 o 
   5   4  22      180.69      195.81     53.54 o 
   6   4  22       44.71       58.01     71.53 o 
   7   4  22       24.71       22.26      3.56 o 
   8   4  22       37.44       30.90      1.04 o 
   1   5  22       30.64       31.45      6.20 o 
   2   5  22      243.57      283.07     26.44 o 
   3   5  22       34.45       38.39      9.08 o 
   4   5  22        1.81        7.40     12.60 o 
   5   5  22        3.84        9.93      7.39 o 
   6   5  22        6.37       34.86     28.96 o 
   7   5  22       81.22       89.44     34.64 o 
   0   6  22      144.35      211.87     43.19 o 
   1   6  22       31.60       60.81     53.93 o 
   2   6  22      226.67      249.42     31.58 o 
   3   6  22        7.95       36.77     49.86 o 
   4   6  22        3.67        9.49     57.89 o 
   5   6  22        0.90       42.04     46.99 o 
   6   6  22        9.66       21.69     21.63 o 
   1   7  22      139.82      196.49     31.09 o 
   2   7  22       46.16       45.35     33.42 o 
   3   7  22        7.37       17.59     14.93 o 
   4   7  22        0.35       18.26     88.36 o 
   0   8  22       76.48       81.05     26.36 o 
   1   8  22        6.57       41.16     83.65 o 
   2   8  22        0.94       10.18     79.75 o 
   1   1  23     2136.20     1976.66     50.59 o 
   2   1  23      141.22      240.59     30.93 o 
   3   1  23      601.11      588.79      8.81 o 
   4   1  23       10.26       19.43     43.93 o 
   5   1  23      172.31      164.56     18.46 o 
   6   1  23        9.67       28.73     41.44 o 
   7   1  23        3.35       13.08     38.96 o 
   8   1  23        0.25        0.73      2.36 o 
   0   2  23       12.33       38.57     25.47 o 
   1   2  23      455.74      442.17     23.52 o 
   2   2  23      988.90      919.83      6.10 o 
   3   2  23        0.74       11.94      6.57 o 
   4   2  23       52.29       54.62      5.12 o 
   5   2  23        0.06        1.89     12.63 o 
   6   2  23       35.26       54.27     18.50 o 
   7   2  23        0.03        0.28     16.32 o 
   8   2  23       24.38       37.69     37.90 o 
   1   3  23        0.26       16.29      9.95 o 
   2   3  23        0.88       23.83     40.52 o 
   3   3  23       22.59       23.54      5.32 o 
   4   3  23       32.68       33.06     25.51 o 
   5   3  23       40.13       38.09      9.11 o 
   6   3  23       71.11       91.27     39.02 o 
   7   3  23       42.26       63.25     24.44 o 
   8   3  23        1.54       14.51     22.00 o 
   0   4  23       38.42       39.92     61.19 o 
   1   4  23       36.80       91.07     46.28 o 
   2   4  23       46.40       64.28     15.15 o 
   3   4  23        0.09       10.49     62.35 o 
   4   4  23       13.51       44.40     60.43 o 
   5   4  23       14.34       48.02     41.73 o 
   6   4  23        5.52       19.05     17.93 o 
   7   4  23        0.64        3.65     16.26 o 
   1   5  23       95.57      114.96     37.23 o 
   2   5  23        7.86       11.28     21.63 o 
   3   5  23        0.29       16.52     50.41 o 
   4   5  23       29.69       47.09     14.73 o 
   5   5  23        2.22        1.62     41.02 o 
   6   5  23        1.49       43.31     65.72 o 
   0   6  23       56.24       64.48     24.09 o 
   1   6  23        6.24       26.94     19.12 o 
   2   6  23       12.29       39.46     62.00 o 
   3   6  23       71.39       85.83     33.63 o 
   4   6  23       15.05       30.96     26.24 o 
   5   6  23        0.22        7.04     50.75 o 
   1   7  23       46.59       89.44     39.19 o 
   2   7  23       26.09       60.54     49.74 o 
   3   7  23       82.24       84.70     26.73 o 
   4   7  23        2.69        9.27     38.65 o 
   0   0  24     3036.99     2970.62     99.20 o 
   1   0  24      824.76      815.03     36.76 o 
   2   0  24      120.91      231.96     36.46 o 
   3   0  24       91.84      153.68     32.18 o 
   4   0  24       12.60       36.24     49.51 o 
   5   0  24       96.31      106.87      6.35 o 
   6   0  24        0.32        2.26    100.77 o 
   7   0  24       47.24       61.36     56.36 o 
   8   0  24      166.02      142.51     11.26 o 
   1   1  24      665.54      647.47     10.84 o 
   2   1  24      289.40      285.02     29.07 o 
   3   1  24      223.09      234.07     22.88 o 
   4   1  24       39.78       37.05      8.96 o 
   5   1  24       61.25       54.14      7.77 o 
   6   1  24       19.82       26.74      7.36 o 
   7   1  24      153.12      215.24     32.37 o 
   8   1  24        1.50       11.65     17.24 o 
   0   2  24      496.12      478.48     15.48 o 
   1   2  24        6.75       20.18     37.78 o 
   2   2  24       51.22       73.51     41.87 o 
   3   2  24      106.46       99.91     12.56 o 
   4   2  24       35.87       63.47     26.12 o 
   5   2  24       64.52       63.03     44.43 o 
   6   2  24        0.11        1.65     16.43 o 
   7   2  24        5.82       23.64     11.42 o 
   8   2  24        1.96        8.93      9.77 o 
   1   3  24      312.87      308.46     12.96 o 
   2   3  24      311.03      311.13     33.55 o 
   3   3  24       13.73       25.75      7.88 o 
   4   3  24       36.69       64.48     21.05 o 
   5   3  24        5.85       16.99     36.81 o 
   6   3  24      184.35      221.82     20.22 o 
   7   3  24        8.35       21.50     12.34 o 
   0   4  24      408.33      483.67     93.30 o 
   1   4  24        0.01        4.59     61.87 o 
   2   4  24       24.08       52.17     37.92 o 
   3   4  24        0.08        3.18     12.86 o 
   4   4  24      110.42      135.13     17.83 o 
   5   4  24       82.28       80.49      8.02 o 
   6   4  24      107.28      122.91     32.77 o 
   7   4  24       20.66       32.25     21.02 o 
   1   5  24       83.82       73.31      9.29 o 
   2   5  24      108.03      133.96     13.93 o 
   3   5  24       61.05       89.10     42.97 o 
   4   5  24        0.89        6.26      9.89 o 
   5   5  24        9.35       44.88     61.64 o 
   6   5  24       24.93       47.55     27.00 o 
   0   6  24      313.20      271.63     14.97 o 
   1   6  24       67.29       62.31      6.63 o 
   2   6  24       36.98       46.61     47.04 o 
   3   6  24       22.74       65.15     72.29 o 
   4   6  24        6.94       14.01     35.18 o 
   5   6  24        9.72       23.00      9.25 o 
   1   7  24       78.41       76.15     16.26 o 
   2   7  24        5.21       26.38     79.50 o 
   3   7  24        1.07        9.84     42.85 o 
   1   1  25        0.00        4.75      2.34 o 
   2   1  25      216.95      223.26     31.17 o 
   3   1  25       17.58       23.22     10.19 o 
   4   1  25       13.79       34.95     33.54 o 
   5   1  25        0.62       13.37      7.27 o 
   6   1  25       16.16       47.52     30.72 o 
   7   1  25       23.64       39.22     11.70 o 
   8   1  25      114.10      111.00      9.58 o 
   0   2  25     4469.82     4150.23     27.30 o 
   1   2  25        1.64        7.44      9.91 o 
   2   2  25       75.60      132.60     42.90 o 
   3   2  25       22.47       31.64     12.00 o 
   4   2  25        0.27       10.29     73.94 o 
   5   2  25        4.46        4.85     22.24 o 
   6   2  25      101.52      172.55     31.14 o 
   7   2  25        0.67       23.96     44.62 o 
   1   3  25      192.67      180.04      4.68 o 
   2   3  25       22.71       32.11      8.00 o 
   3   3  25      150.54      155.16     19.37 o 
   4   3  25        4.35        8.99     40.60 o 
   5   3  25        6.63       16.88     16.83 o 
   6   3  25        4.87        3.78     22.32 o 
   7   3  25        0.54       14.31     27.96 o 
   0   4  25       76.35       97.06     62.21 o 
   1   4  25        7.22       30.20     28.85 o 
   2   4  25       14.78       29.03     16.25 o 
   3   4  25        3.29        6.58     37.69 o 
   4   4  25      331.41      394.69     59.06 o 
   5   4  25       19.02       36.89     34.83 o 
   6   4  25       15.85       50.47     45.98 o 
   1   5  25        0.66        3.43     12.14 o 
   2   5  25        0.54        4.57     14.95 o 
   3   5  25      109.00      158.98     35.18 o 
   4   5  25        3.62        9.88     25.78 o 
   5   5  25       75.81       68.80      8.32 o 
   6   5  25        3.13       32.97     53.95 o 
   0   6  25      127.32      135.33     40.99 o 
   1   6  25        1.42        4.98      5.48 o 
   2   6  25        0.01        4.75      2.35 o 
   3   6  25       25.31       30.77      6.86 o 
   4   6  25        0.59        7.76     20.45 o 
   1   7  25      121.58      159.75     24.03 o 
   2   7  25       24.38       48.37     33.19 o 
   0   0  26      672.94      726.50     46.04 o 
   1   0  26      840.08      853.18     49.80 o 
   2   0  26      382.74      424.70     50.43 o 
   3   0  26      135.92      132.13     30.31 o 
   4   0  26      196.17      202.32     19.52 o 
   5   0  26      246.40      324.06     73.14 o 
   6   0  26       93.16      118.69     96.83 o 
   7   0  26       40.52       56.30     66.23 o 
   1   1  26      939.16      876.77     17.01 o 
   2   1  26       20.86       38.94      8.85 o 
   3   1  26      271.69      251.40      9.61 o 
   4   1  26      112.53      100.90      5.13 o 
   5   1  26       32.28       43.21     65.15 o 
   6   1  26       46.21       43.13     25.84 o 
   7   1  26       88.69       98.74     14.75 o 
   0   2  26       50.15       85.08     68.48 o 
   1   2  26        1.02       11.62     24.50 o 
   2   2  26        0.80       16.06     30.91 o 
   3   2  26        0.20       12.76     23.90 o 
   4   2  26        7.16       28.54     13.41 o 
   5   2  26       45.35       68.15     33.42 o 
   6   2  26       11.37       11.34      3.45 o 
   7   2  26        8.87       20.39     19.44 o 
   1   3  26       95.63       94.74     22.84 o 
   2   3  26       27.81       56.60     35.50 o 
   3   3  26       76.25       90.99     18.75 o 
   4   3  26       32.97       42.55      7.81 o 
   5   3  26        2.51       31.63     31.34 o 
   6   3  26       20.62       43.36     50.05 o 
   7   3  26      114.44      192.06     46.30 o 
   0   4  26      167.08      225.73     39.69 o 
   1   4  26       49.66       59.27     23.06 o 
   2   4  26      119.53      118.74     14.20 o 
   3   4  26       10.96       36.38     41.36 o 
   4   4  26       26.10       48.17     15.87 o 
   5   4  26       34.85       48.57     49.74 o 
   6   4  26       36.19       39.19      8.99 o 
   1   5  26       23.41       45.32     34.45 o 
   2   5  26       20.00       42.40     64.30 o 
   3   5  26      198.38      206.56     20.37 o 
   4   5  26       18.96       29.23     16.83 o 
   5   5  26       19.36       30.98     14.28 o 
   0   6  26      113.20      126.05     10.98 o 
   1   6  26        8.42       24.29     10.14 o 
   2   6  26        0.11        6.43     52.05 o 
   3   6  26        0.11        0.00      1.38 o 
   4   6  26       84.53       96.37     20.92 o 
   1   1  27        0.07        8.79     32.69 o 
   2   1  27        1.76        7.18     38.57 o 
   3   1  27        3.47       18.52     50.28 o 
   4   1  27       32.42       38.74     11.62 o 
   5   1  27        1.07       13.03     50.50 o 
   6   1  27       12.70       47.29     39.04 o 
   7   1  27       14.11       22.14      7.54 o 
   0   2  27      102.28       91.90     10.66 o 
   1   2  27        1.07        1.35      2.70 o 
   2   2  27      142.84      169.48     21.29 o 
   3   2  27       98.97      103.04     23.07 o 
   4   2  27       81.49       99.06     27.33 o 
   5   2  27       20.37       53.17     38.60 o 
   6   2  27        0.27        0.73      2.87 o 
   7   2  27        0.97       16.90     33.70 o 
   1   3  27        4.23       11.33     36.34 o 
   2   3  27       90.91      113.37     15.20 o 
   3   3  27       63.93       68.25     11.72 o 
   4   3  27       50.50       60.81     15.93 o 
   5   3  27        0.90        9.41      6.42 o 
   6   3  27       61.37       61.93     29.54 o 
   0   4  27        0.31        9.43    104.40 o 
   1   4  27       11.72       14.44      4.73 o 
   2   4  27       17.63       35.05     18.81 o 
   3   4  27        1.09        8.22     35.65 o 
   4   4  27        4.17       14.08      6.54 o 
   5   4  27        0.03        0.52      2.32 o 
   1   5  27        4.43       17.36     44.19 o 
   2   5  27        4.21       11.89      7.62 o 
   3   5  27       26.22       27.82      4.97 o 
   4   5  27       60.54       62.69     10.39 o 
   0   6  27       14.92       42.02     38.19 o 
   1   6  27       11.14       29.10     29.28 o 
   2   6  27       44.01       59.30     38.36 o 
   3   6  27       18.29       40.94     26.22 o 
   0   0  28      412.38      399.31     70.54 o 
   1   0  28       70.07      100.96     17.71 o 
   2   0  28       30.84       39.24     25.19 o 
   3   0  28       51.83       85.50     33.95 o 
   4   0  28       15.99       45.84    100.28 o 
   5   0  28       54.73       53.56     11.78 o 
   6   0  28       37.62       66.05     59.50 o 
   1   1  28      276.47      281.80     15.34 o 
   2   1  28       64.51       68.33     11.23 o 
   3   1  28       33.04       60.72     47.57 o 
   4   1  28        3.83       12.38     11.78 o 
   5   1  28       70.95       67.55      2.18 o 
   6   1  28        7.39       38.83     43.14 o 
   0   2  28       17.85       31.73      7.73 o 
   1   2  28        6.70       19.62      8.79 o 
   2   2  28       16.83       38.16     22.40 o 
   3   2  28        0.05        0.81     34.80 o 
   4   2  28       19.58       23.35      7.46 o 
   5   2  28       14.06       17.04     12.64 o 
   6   2  28        2.29       16.93     19.58 o 
   1   3  28      131.81      170.00     27.87 o 
   2   3  28       44.45       59.17     23.08 o 
   3   3  28       19.44       47.19     32.08 o 
   4   3  28        2.46        3.66      2.39 o 
   5   3  28       23.57       23.49     11.63 o 
   6   3  28        5.85       29.08     39.33 o 
   0   4  28      166.06      233.68     66.99 o 
   1   4  28       64.20       59.45      4.31 o 
   2   4  28        4.62       16.40     40.28 o 
   3   4  28       66.47       88.31     40.40 o 
   4   4  28       23.56       48.65     28.45 o 
   5   4  28       29.38       54.84     66.28 o 
   1   5  28       29.72       35.66      8.83 o 
   2   5  28       50.37       64.74     23.10 o 
   3   5  28       10.54       12.93      9.88 o 
   4   5  28       12.98       17.93     13.39 o 
   0   6  28       64.23      100.56    122.08 o 
   1   6  28       10.49       20.90      6.56 o 
   1   1  29      276.88      284.18     12.61 o 
   2   1  29      233.24      216.66      8.02 o 
   3   1  29       51.55       61.62      8.72 o 
   4   1  29        5.06       27.75     17.36 o 
   5   1  29       38.13       54.12     42.94 o 
   6   1  29       21.62       26.23     14.69 o 
   0   2  29       12.52       38.75     43.27 o 
   1   2  29       26.75       25.84      3.18 o 
   2   2  29       12.65       38.00     26.46 o 
   3   2  29        0.80       11.06     42.56 o 
   4   2  29       52.33       51.74     19.73 o 
   5   2  29        0.51        0.05      1.20 o 
   1   3  29      101.09      102.68     26.51 o 
   2   3  29       41.90       52.75     14.99 o 
   3   3  29       13.21       22.92     50.57 o 
   4   3  29        5.73       10.06     14.03 o 
   5   3  29       51.45       52.40      7.85 o 
   0   4  29       21.29       39.23     98.73 o 
   1   4  29       32.28       56.88     55.60 o 
   2   4  29        0.87        6.02     21.35 o 
   3   4  29        0.02        0.00      1.38 o 
   4   4  29        0.11        4.31     27.91 o 
   1   5  29       19.43       45.64     37.79 o 
   2   5  29       57.49       68.25     30.52 o 
   3   5  29       53.83       52.68      9.66 o 
   0   0  30      139.65      184.53     42.09 o 
   1   0  30      225.19      210.18     29.28 o 
   2   0  30      276.77      320.35     38.07 o 
   3   0  30      120.96      170.22     30.66 o 
   4   0  30      116.88      107.59      9.38 o 
   5   0  30        5.12       29.38     49.71 o 
   1   1  30       88.83       89.58     30.44 o 
   2   1  30      209.35      306.86     42.65 o 
   3   1  30      118.20      141.66     35.46 o 
   4   1  30       17.18       21.44      7.02 o 
   5   1  30       44.33       45.36     22.19 o 
   0   2  30       17.29       24.69     12.52 o 
   1   2  30        2.24       11.47      7.43 o 
   2   2  30        1.12        9.26     32.61 o 
   3   2  30        9.66       32.79     47.29 o 
   4   2  30       88.91      103.76     45.41 o 
   5   2  30       61.79       76.57     21.03 o 
   1   3  30        8.72       18.00     12.59 o 
   2   3  30        2.31        6.29     28.74 o 
   3   3  30        2.87        8.08     27.74 o 
   4   3  30       99.94       88.00      7.54 o 
   0   4  30      200.34      189.13     47.43 o 
   1   4  30        2.67       11.64      7.61 o 
   2   4  30        1.92       15.14      7.47 o 
   3   4  30        0.02        4.67     25.76 o 
   1   5  30       16.11       39.65     28.14 o 
   1   1  31       90.58       91.86      5.37 o 
   2   1  31        7.49       19.17     23.64 o 
   3   1  31      281.95      284.60     29.27 o 
   4   1  31      139.77      159.24     37.31 o 
   0   2  31      179.59      200.30     23.01 o 
   1   2  31        6.68       19.83      7.05 o 
   2   2  31        5.14        4.09      2.39 o 
   3   2  31        1.85       17.54     45.02 o 
   4   2  31        3.78       24.28     33.24 o 
   1   3  31      120.50      195.36     29.59 o 
   2   3  31       38.29       43.80      6.81 o 
   3   3  31       84.23       70.77     16.64 o 
   0   4  31       33.88       59.88     88.99 o 
   1   4  31       40.86       59.19     50.35 o 
   2   4  31        0.98       11.63     35.54 o 
   0   0  32      102.22      125.75    168.62 o 
   1   0  32       39.42       37.51      7.56 o 
   2   0  32      368.70      366.83     39.91 o 
   3   0  32      141.30      133.29     20.26 o 
   4   0  32       79.12       85.31     16.92 o 
   1   1  32        2.82       22.17     22.65 o 
   2   1  32        0.64       25.90     23.65 o 
   3   1  32       16.44       21.87      6.97 o 
   0   2  32      105.58      112.78     35.22 o 
   1   2  32       19.82       30.58      6.22 o 
   2   2  32       20.03       24.30     13.77 o 
   3   2  32      139.42      168.46     20.49 o 
   1   3  32       12.57       42.66     36.80 o 
   2   3  32        7.91       17.34     19.19 o 
   1   1  33        4.45       21.14     33.47 o 
   2   1  33       28.60       52.21     14.12 o 
   0   2  33       60.61       71.38     48.14 o 
   1   2  33        0.00        0.00      0.91 o 
   0   0  34       37.10       56.91    111.90 o 
                                                 
